# Supplementary material for: Cultivation and sequencing of microbiota members unveil the functional potential of yak gut microbiota
Source: mSystems. 2025 Aug 15;10(9):e00367-25. doi: 10.1128/msystems.00367-25 (PMC12455938; doi:10.1128/msystems.00367-25)
Supplement: Supplemental tables — Tables S1 to S8. [file msystems.00367-25-s0002.xlsx]

## Sheet: Legend
Table	Description
Table S1	Sample information of the 16 Yak fecal samples
Table S2	Information about the cultivated isolates
Table S3	Reference information for Hungate1000 and manually collected cultured isolates
Table S4	Assembly and species annotation of the sequenced genomes
Table S5	Clustering results of the YFR, Hungate1000 and other databases
Table S6	Detailed Information on BGCs
Table S7	Normalized growth values of selected strains on different carbohydrates
Table S8	The 459 medium to complete viral genomes and their clustering with known viral genomes

## Sheet: Table S1
Table S1. Sample information of the 16 Yak fecal samples
Sample Imformation
Sample name	Species	Elevation	Latitude	Longitude
NMC-20200809-01	Yak	4775.0m	91.1131	30.7875
NMC-20200809-02	Yak	4775.0m	91.1133	30.7875
NMC-20200809-03	Yak	4775.0m	91.1136	30.7875
NMC-20200809-04	Yak	4775.0m	91.1139	30.7875
NMC-20200809-05	Yak	4775.0m	91.1142	30.7875
NMC-20200809-06	Yak	4775.0m	91.1144	30.7875
NMC-20200809-07	Yak	4775.0m	91.1147	30.7875
NMC-20200809-08	Yak	4775.0m	91.115	30.7875
NMC-20200809-09	Yak	4775.0m	91.1153	30.7875
NMC-20200809-11	Yak	4775.0m	91.1158	30.7875
NMC-20200809-12	Yak	4775.0m	91.1161	30.7875
NMC-20200809-13	Yak	4775.0m	91.1164	30.7875
NMC-20200809-14	Yak	4775.0m	91.1167	30.7875
NMC-20200809-15	Yak	4775.0m	91.1169	30.7875
NMC-20200809-17	Yak	4775.0m	91.1175	30.7875
NMC-20200809-20	Yak	4775.0m	91.1181	30.7875

## Sheet: Table S2
Table S2. Information about the cultivated isolates
Sample No.	Strain Number	Culture Conditions	Culture Medium	Taxonomic Identification Using EzBioCloud											Novelty	WGS	CNGB _ID
				Hit Kingdom	Hit Phylum	Hit Class	Hit Order	Hit Family	Hit Genus	Hit Taxon Name	Closest Strain Match	Accession	Similarity	Variation Ratio
NMC-20200809-04	YAK04-H-104-6	Aerobic	Modified MPYG	Bacteria	Actinomycetota	Actinomycetia	Micrococcales	Micrococcaceae	Arthrobacter	Arthrobacter citreus	DSM 20133(T)	X80737	99.42	4/691	characterised	yes	T2108177792
NMC-20200809-06	YAK06-H-104-lj			Bacteria	Actinomycetota	Actinomycetia	Micrococcales	Micrococcaceae	Arthrobacter	Arthrobacter gandavensis	R 5812(T)	AJ316140	99.28	5/694	characterised	no	T2108177793
NMC-20200809-06	YAK06-H-10437-12			Bacteria	Bacillota	Bacilli	Bacillales	Bacillaceae	Peribacillus	Peribacillus butanolivorans	DSM 18926(T)	LGYA01000001	96.75	23/707	novel species	no	T2108179043
NMC-20200809-06	YAK06-H-10437-11			Bacteria	Actinomycetota	Actinomycetia	Micrococcales	Micrococcaceae	Arthrobacter	Arthrobacter citreus	DSM 20133(T)	X80737	99.41	4/679	characterised	no	T2108177812
NMC-20200809-06	YAK06-H-10437-9			Bacteria	Bacillota	Bacilli	Lactobacillales	Streptococcaceae	Streptococcus	Streptococcus lutetiensis	CIP 106849(T)	DQ232532	99.86	1/720	characterised	yes	T2108177810
NMC-20200809-06	YAK06-H-10437-8			Bacteria	Bacillota	Bacilli	Bacillales	Bacillaceae	Peribacillus	Bacillus testis	SIT10(T)	LN851186	97.07	21/717	novel species	no	T2108179039
NMC-20200809-06	YAK06-H-10437-2			Bacteria	Bacillota	Bacilli	Bacillales	Bacillaceae	Peribacillus	Bacillus testis	SIT10(T)	LN851186	97.05	21/713	novel species	no	T2108179034
NMC-20200809-05	YAK05-H-10437-2			Bacteria	Bacillota	Bacilli	Lactobacillales	Streptococcaceae	Streptococcus	Streptococcus lutetiensis	CIP 106849(T)	DQ232532	99.86	1/722	characterised	yes	T2108177802
NMC-20200809-05	YAK05-H-10437-1			Bacteria	Actinomycetota	Actinomycetia	Micrococcales	Micrococcaceae	Arthrobacter	Arthrobacter citreus	DSM 20133(T)	X80737	99.43	4/696	characterised	yes	T2108177801
NMC-20200809-04	YAK04-H-104-2			Bacteria	Actinomycetota	Actinomycetia	Micrococcales	Micrococcaceae	Arthrobacter	Arthrobacter gandavensis	R 5812(T)	AJ316140	99.28	5/698	characterised	yes	T2108177788
NMC-20200809-04	YAK04-H-104-1			Bacteria	Bacillota	Clostridia	Clostridiales	Clostridiaceae	Clostridium	Clostridium perfringens	ATCC 13124(T)	CP000246	99.85	1/687	characterised	yes	T2108179017
NMC-20200809-03	YAK03-H-104-12			Bacteria	Bacillota	Bacilli	Bacillales	Bacillaceae	Pradoshia	MAYV_s	FJAT-27986	KT362909	100	0/722	characterised	yes	T2108177786
NMC-20200809-03	YAK03-H-104-11			Bacteria	Bacillota	Bacilli	Bacillales	Bacillaceae	Peribacillus	Bacillus testis	SIT10(T)	LN851186	96.8	23/719	novel species	no	T2108179015
NMC-20200809-03	YAK03-H-104-10			Bacteria	Bacillota	Bacilli	Lactobacillales	Streptococcaceae	Streptococcus	Streptococcus lutetiensis	CIP 106849(T)	DQ232532	99.86	1/720	characterised	yes	T2108177784
NMC-20200809-03	YAK03-H-104-9			Bacteria	Bacillota	Bacilli	Bacillales	Staphylococcaceae	Staphylococcus	Staphylococcus warneri	ATCC 27836(T)	L37603	100	0/729	characterised	no	T2108177783
NMC-20200809-03	YAK03-H-104-8			Bacteria	Bacillota	Bacilli	Bacillales	Bacillaceae	Peribacillus	Bacillus massiliogorillae	G2(T)	JX650055	96.82	23/723	novel species	no	T2106134262
NMC-20200809-03	YAK03-H-104-7			Bacteria	Bacillota	Bacilli	Bacillales	Bacillaceae	Pradoshia	MAYV_s	FJAT-27986	KT362909	100	0/726	characterised	no	T2108177781
NMC-20200809-03	YAK03-H-104-6			Bacteria	Bacillota	Bacilli	Lactobacillales	Streptococcaceae	Streptococcus	Streptococcus lutetiensis	CIP 106849(T)	DQ232532	99.86	1/728	characterised	yes	T2108177780
NMC-20200809-03	YAK03-H-104-5			Bacteria	Bacillota	Bacilli	Bacillales	Bacillaceae	Pradoshia	Pradoshia eiseniae	EAG3(T)	PKOZ01000039	100	0/154	characterised	yes	T2108177779
NMC-20200809-03	YAK03-H-104-4			Bacteria	Bacillota	Bacilli	Lactobacillales	Streptococcaceae	Streptococcus	Streptococcus lutetiensis	CIP 106849(T)	DQ232532	99.59	1/243	characterised	yes	T2106134259
NMC-20200809-03	YAK03-H-104-3			Bacteria	Bacillota	Bacilli	Bacillales	Bacillaceae	Pradoshia	Pradoshia eiseniae	EAG3(T)	PKOZ01000039	100	0/145	characterised	no
NMC-20200809-03	YAK03-H-104-2			Bacteria	Bacillota	Bacilli	Bacillales	Bacillaceae	Peribacillus	Peribacillus simplex	NBRC 15720(T)	BCVO01000086	100	0/724	characterised	yes	T2108177776
NMC-20200809-03	YAK03-H-104-1			Bacteria	Bacillota	Bacilli	Bacillales	Bacillaceae	Pradoshia	Pradoshia eiseniae	EAG3(T)	PKOZ01000039	100	0/157	characterised	yes	T2108177775
NMC-20200809-01	YAK01-H-104-23			Bacteria	Bacillota	Bacilli	Lactobacillales	Streptococcaceae	Streptococcus	GL732452_s	ATCC 903	GL732452	99.59	3/734	characterised	yes	T2109196247
NMC-20200809-01	YAK01-H-104-24			Bacteria	Pseudomonadota	GammaPseudomonadota	Enterobacterales	Enterobacteriaceae	Klebsiella	Klebsiella quasivariicola	KPN1705(T)	CP022823	99.86	1/723	characterised	no	T2109196309
NMC-20200809-01	YAK01-H-104-22			Bacteria	Bacillota	Bacilli	Bacillales	Bacillaceae	Pradoshia	MAYV_s	FJAT-27986	KT362909	100	0/692	characterised	no	T2108177896
NMC-20200809-01	YAK01-H-104-21			Bacteria	Bacillota	Bacilli	Lactobacillales	Streptococcaceae	Streptococcus	Streptococcus lutetiensis	CIP 106849(T)	DQ232532	99.86	1/721	characterised	yes	T2108177895
NMC-20200809-02	YAK01-H-104-20			Bacteria	Bacillota	Bacilli	Bacillales	Bacillaceae	Pradoshia	MAYV_s	FJAT-27986	KT362909	75.53	336/1373	novel species	yes	T2106134249
NMC-20200809-01	YAK01-H-104-19			Bacteria	Bacillota	Bacilli	Bacillales	Bacillaceae	Pradoshia	MAYV_s	FJAT-27986	KT362909	99.72	2/725	characterised	yes	T2108179123
NMC-20200809-01	YAK01-H-104-16			Bacteria	Bacillota	Bacilli	Lactobacillales	Streptococcaceae	Streptococcus	GL732452_s	ATCC 903	GL732452	99.58	3/717	characterised	yes	T2108179120
NMC-20200809-01	YAK01-H-104-15			Bacteria	Actinomycetota	Actinomycetia	Micrococcales	Micrococcaceae	Arthrobacter	Arthrobacter citreus	DSM 20133(T)	X80737	99.57	3/694	characterised	no	T2108177889
NMC-20200809-01	YAK01-H-104-14			Bacteria	Bacillota	Bacilli	Lactobacillales	Streptococcaceae	Streptococcus	Streptococcus lutetiensis	CIP 106849(T)	DQ232532	99.86	1/722	characterised	yes	T2106134245
NMC-20200809-01	YAK01-H-104-12			Bacteria	Bacillota	Bacilli	Lactobacillales	Streptococcaceae	Streptococcus	Streptococcus equinus	ATCC 9812(T)	GL698435	99.03	7/724	characterised	yes	T2108177886
NMC-20200809-01	YAK01-H-104-11			Bacteria	Bacillota	Bacilli	Lactobacillales	Streptococcaceae	Streptococcus	Streptococcus lutetiensis	CIP 106849(T)	DQ232532	99.86	1/722	characterised	no	T2108177885
NMC-20200809-01	YAK01-H-104-10			Bacteria	Actinomycetota	Actinomycetia	Micrococcales	Micrococcaceae	Arthrobacter	Arthrobacter citreus	DSM 20133(T)	X80737	99.42	4/694	characterised	no	T2108177884
NMC-20200809-01	YAK01-H-104-9			Bacteria	Actinomycetota	Actinomycetia	Micrococcales	Micrococcaceae	Arthrobacter	Arthrobacter citreus	DSM 20133(T)	X80737	99.42	4/692	characterised	yes	T2108177883
NMC-20200809-01	YAK01-H-104-8			Bacteria	Actinomycetota	Actinomycetia	Micrococcales	Micrococcaceae	Arthrobacter	Arthrobacter yangruifuii	785(T)	MK634692	99.43	4/697	characterised	no	T2106134243
NMC-20200809-02	YAK02-H-104-8			Bacteria	Bacillota	Bacilli	Bacillales	Bacillaceae	Metabacillus	Metabacillus halosaccharovorans	E33(T)	HQ433447	99.58	3/717	characterised	yes	T2106134242
NMC-20200809-02	YAK02-H-104-7			Bacteria	Bacillota	Bacilli	Bacillales	Bacillaceae	Peribacillus	Bacillus testis	SIT10(T)	LN851186	96.96	22/723	novel species	no	T2108179003
NMC-20200809-01	YAK01-H-104-6			Bacteria	Actinomycetota	Actinomycetia	Micrococcales	Micrococcaceae	Arthrobacter	Arthrobacter gandavensis	R 5812(T)	AJ316140	99.43	4/698	characterised	yes	T2106134298
NMC-20200809-02	YAK02-H-104-6			Bacteria	Bacillota	Bacilli	Bacillales	Bacillaceae	Peribacillus	Bacillus testis	SIT10(T)	LN851186	97.09	21/722	novel species	yes	T2108179002
NMC-20200809-01	YAK01-H-104-5			Bacteria	Bacillota	Bacilli	Lactobacillales	Streptococcaceae	Streptococcus	Streptococcus lutetiensis	CIP 106849(T)	DQ232532	99.86	1/726	characterised	no	T2108177879
NMC-20200809-02	YAK02-H-104-5			Bacteria	Bacillota	Bacilli	Bacillales	Bacillaceae	Pradoshia	MAYV_s	FJAT-27986	KT362909	99.86	1/727	characterised	yes	T2108179001
NMC-20200809-01	YAK01-H-104-4			Bacteria	Actinomycetota	Actinomycetia	Micrococcales	Micrococcaceae	Arthrobacter	Arthrobacter citreus	DSM 20133(T)	X80737	99.43	4/699	characterised	no	T2108177878
NMC-20200809-02	YAK02-H-104-4			Bacteria	Bacillota	Bacilli	Bacillales	Bacillaceae	Peribacillus	Bacillus testis	SIT10(T)	LN851186	96.95	22/721	novel species	no	T2108179000
NMC-20200809-02	YAK02-H-104-3			Bacteria	Bacillota	Bacilli	Bacillales	Bacillaceae	Bacillus	RIBP_s	FDAARGOS_343	RIBP01000004	99.86	1/718	characterised	yes	T2106134237
NMC-20200809-01	YAK01-H-104-2			Bacteria	Bacillota	Bacilli	Bacillales	Bacillaceae	Pradoshia	MAYV_s	FJAT-27986	KT362909	100	0/721	characterised	no	T2108177876
NMC-20200809-02	YAK02-H-104-2			Bacteria	Bacillota	Bacilli	Bacillales	Bacillaceae	Pradoshia	Pradoshia eiseniae	EAG3(T)	PKOZ01000039	100	0/153	characterised	no	T2108177768
NMC-20200809-02	YAK02-H-104-1			Bacteria	Bacillota	Bacilli	Bacillales	Bacillaceae	Pradoshia	Pradoshia eiseniae	EAG3(T)	PKOZ01000039	100	0/158	characterised	no	T2108177767
NMC-20200809-04	YAK04-H-104-4			Bacteria	Actinomycetota	Actinomycetia	Micrococcales	Micrococcaceae	Arthrobacter	Arthrobacter citreus	DSM 20133(T)	X80737	99.43	4/697	characterised	no	T2108177790
NMC-20200809-06	YAK06-H-10439-11	Aerobic - 39℃	Modified MPYG	Bacteria	Actinomycetota	Actinomycetia	Bacillales	Micrococcaceae	Arthrobacter	Arthrobacter gandavensis	R 5812(T)	AJ316140	99.86	1/690	characterised	yes	T2106134302
NMC-20200809-06	YAK06-H-10439-8			Bacteria	Bacillota	Bacilli	Lactobacillales	Streptococcaceae	Streptococcus	Streptococcus lutetiensis	CIP 106849(T)	DQ232532	99.86	1/721	characterised	no	T2108177826
NMC-20200809-06	YAK06-H-10439-7			Bacteria	Actinomycetota	Actinomycetia	Micrococcales	Micrococcaceae	Arthrobacter	Arthrobacter citreus	DSM 20133(T)	X80737	99.42	4/688	characterised	no	T2108177825
NMC-20200809-06	YAK06-H-10439-6			Bacteria	Bacillota	Bacilli	Bacillales	Bacillaceae	Peribacillus	Bacillus testis	SIT10(T)	LN851186	96.95	22/722	novel species	no	T2108179054
NMC-20200809-06	YAK06-H-10439-5			Bacteria	Bacillota	Bacilli	Bacillales	Bacillaceae	Pradoshia	MAYV_s	FJAT-27986	KT362909	99.86	1/714	characterised	no	T2108177823
NMC-20200809-06	YAK06-H-10439-4			Bacteria	Bacillota	Bacilli	Bacillales	Bacillaceae	Peribacillus	Bacillus testis	SIT10(T)	LN851186	97.07	21/717	novel species	yes	T2108179052
NMC-20200809-06	YAK06-H-10439-3			Bacteria	Pseudomonadota	GammaPseudomonadota	Enterobacterales	Enterobacteriaceae	Escherichia	Shigella boydii	GTC 779(T)	AB273731	99.57	3/691	characterised	no	T2108177821
NMC-20200809-06	YAK06-H-10439-2			Bacteria	Bacillota	Bacilli	Bacillales	Bacillaceae	Peribacillus	Peribacillus butanolivorans	DSM 18926(T)	LGYA01000001	99.86	1/703	characterised	yes	T2108179050
NMC-20200809-05	YAK05-H-10439-5			Bacteria	Actinomycetota	Actinomycetia	Micrococcales	Micrococcaceae	Arthrobacter	Arthrobacter citreus	DSM 20133(T)	X80737	99.42	4/688	characterised	yes	T2108177818
NMC-20200809-05	YAK05-H-10439-4			Bacteria	Actinomycetota	Actinomycetia	Micrococcales	Micrococcaceae	Arthrobacter	Arthrobacter citreus	DSM 20133(T)	X80737	99.42	4/689	characterised	yes	T2108177817
NMC-20200809-05	YAK05-H-10439-3			Bacteria	Bacillota	Bacilli	Lactobacillales	Streptococcaceae	Streptococcus	Streptococcus lutetiensis	CIP 106849(T)	DQ232532	99.72	2/719	characterised	no	T2108184539
NMC-20200809-06	YAK06-H-MRS39-2	Aerobic - 39℃	Modified MRS	Bacteria	Bacillota	Bacilli	Lactobacillales	Streptococcaceae	Streptococcus	Streptococcus lutetiensis	CIP 106849(T)	DQ232532	99.86	1/717	characterised	no	T2108177836
NMC-20200809-06	YAK06-H-MRS39-1			Bacteria	Pseudomonadota	GammaPseudomonadota	Enterobacterales	Enterobacteriaceae	Escherichia	Shigella boydii	GTC 779(T)	AB273731	99.57	3/692	characterised	no	T2108177835
NMC-20200809-05	YAK05-H-MRS39-2			Bacteria	Bacillota	Bacilli	Lactobacillales	Streptococcaceae	Streptococcus	Streptococcus lutetiensis	CIP 106849(T)	DQ232532	99.86	1/700	characterised	no	T2108177834
NMC-20200809-05	YAK05-H-MRS39-1			Bacteria	Bacillota	Bacilli	Lactobacillales	Streptococcaceae	Streptococcus	Streptococcus lutetiensis	CIP 106849(T)	DQ232532	99.86	1/724	characterised	no	T2108177833
NMC-20200809-06	YAK06-H-BHI-2	Aerobic	Modified BHI	Bacteria	Bacillota	Bacilli	Bacillales	Bacillaceae	Pradoshia	MAYV_s	FJAT-27986	KT362909	100	0/695	characterised	no	T2108177916
NMC-20200809-06	YAK06-H-BHI-3			Bacteria	Actinomycetota	Actinomycetia	Mycobacteriales	Nocardiaceae	Rhodococcus	Rhodococcus coprophilus	NBRC 100603(T)	BDAM01000020	99.28	5/694	characterised	yes	T2108173378
NMC-20200809-06	YAK06-H-BHI-4			Bacteria	Bacillota	Bacilli	Bacillales	Bacillaceae	Pradoshia	MAYV_s	FJAT-27986	KT362909	99.86	1/721	characterised	no	T2108177918
NMC-20200809-06	YAK06-H-BHI-6			Bacteria	Actinomycetota	Actinomycetia	Micrococcales	Micrococcaceae	Arthrobacter	Arthrobacter citreus	DSM 20133(T)	X80737	99.42	4/695	characterised	no	T2108177920
NMC-20200809-06	YAK06-H-BHI-7			Bacteria	Bacillota	Bacilli	Bacillales	Bacillaceae	Pradoshia	MAYV_s	FJAT-27986	KT362909	100	0/696	characterised	no	T2108177921
NMC-20200809-06	YAK06-H-BHI-9			Bacteria	Actinomycetota	Actinomycetia	Micrococcales	Micrococcaceae	Arthrobacter	Arthrobacter gandavensis	R 5812(T)	AJ316140	99.28	5/699	characterised	no	T2108177922
NMC-20200809-06	YAK06-H-BHI-13			Bacteria	Bacillota	Bacilli	Lactobacillales	Streptococcaceae	Streptococcus	Streptococcus lutetiensis	CIP 106849(T)	DQ232532	99.86	1/725	characterised	no	T2108177924
NMC-20200809-06	YAK06-H-BHI-14			Bacteria	Bacillota	Bacilli	Bacillales	Bacillaceae	Peribacillus	Peribacillus simplex	NBRC 15720(T)	BCVO01000086	100	0/717	characterised	yes	T2108177925
NMC-20200809-06	YAK06-H-BHI-17			Bacteria	Actinomycetota	Actinomycetia	Micrococcales	Micrococcaceae	Arthrobacter	Arthrobacter gandavensis	R 5812(T)	AJ316140	100	0/708	characterised	yes	T2108177927
NMC-20200809-06	YAK06-H-BHI-18			Bacteria	Actinomycetota	Actinomycetia	Micrococcales	Micrococcaceae	Arthrobacter	Arthrobacter citreus	DSM 20133(T)	X80737	99.43	4/696	characterised	yes	T2108173376
NMC-20200809-06	YAK06-H-BHI-19			Bacteria	Bacillota	Bacilli	Bacillales	Bacillaceae	Pradoshia	MAYV_s	FJAT-27986	KT362909	100	0/719	characterised	yes	T2108177929
NMC-20200809-06	YAK06-H-BHI-20			Bacteria	Actinomycetota	Actinomycetia	Micrococcales	Micrococcaceae	Arthrobacter	Arthrobacter gandavensis	R 5812(T)	AJ316140	99.86	1/706	characterised	no	T2108177930
NMC-20200809-06	YAK06-H-BHI-22			Bacteria	Actinomycetota	Actinomycetia	Micrococcales	Micrococcaceae	Arthrobacter	Arthrobacter citreus	DSM 20133(T)	X80737	99.43	4/699	characterised	no	T2108177932
NMC-20200809-06	YAK06-H-BHI-23			Bacteria	Bacillota	Bacilli	Lactobacillales	Streptococcaceae	Streptococcus	Streptococcus lutetiensis	CIP 106849(T)	DQ232532	99.86	1/728	characterised	yes	T2108177933
NMC-20200809-06	YAK06-H-BHI-24			Bacteria	Actinomycetota	Actinomycetia	Micrococcales	Micrococcaceae	Arthrobacter	Arthrobacter gandavensis	R 5812(T)	AJ316140	99.29	5/703	characterised	yes	T2108177934
NMC-20200809-06	YAK06-H-BHI-25			Bacteria	Bacillota	Bacilli	Bacillales	Bacillaceae	Peribacillus	Bacillus testis	SIT10(T)	LN851186	96.91	22/713	novel species	no	T2106134292
NMC-20200809-06	YAK06-H-BHI-26			Bacteria	Actinomycetota	Actinomycetia	Micrococcales	Micrococcaceae	Arthrobacter	Arthrobacter gandavensis	R 5812(T)	AJ316140	100	0/684	characterised	yes	T2108177936
NMC-20200809-02	YAK02-H-BHI-1	Aerobic	Modified BHI	Bacteria	Actinomycetota	Actinomycetia	Cellulomonadales	Cellulomonadaceae	Cellulomonas	FOSE_s	KH9	FOSE01000010	99.86	1/701	characterised	no	T2106134291
NMC-20200809-02	YAK02-H-BHI-4			Bacteria	Bacillota	Bacilli	Bacillales	Bacillaceae	Pradoshia	LFZV_s	FJAT-27916	LFZV01000001	99.4	1/166	characterised	yes	T2108177899
NMC-20200809-02	YAK02-H-BHI-5			Bacteria	Bacillota	Bacilli	Lactobacillales	Streptococcaceae	Streptococcus	Streptococcus lutetiensis	CIP 106849(T)	DQ232532	99.86	1/733	characterised	yes	T2108177900
NMC-20200809-02	YAK02-H-BHI-6			Bacteria	Actinomycetota	Actinomycetia	Micrococcales	Micrococcaceae	Arthrobacter	Arthrobacter gandavensis	R 5812(T)	AJ316140	99.29	5/701	characterised	yes	T2108177901
NMC-20200809-02	YAK02-H-BHI-8			Bacteria	Actinomycetota	Actinomycetia	Micrococcales	Micrococcaceae	Arthrobacter	Arthrobacter citreus	DSM 20133(T)	X80737	99.57	3/697	characterised	no	T2108177902
NMC-20200809-02	YAK02-H-BHI-10			Bacteria	Bacillota	Bacilli	Bacillales	Bacillaceae	Pradoshia	MAYV_s	FJAT-27986	KT362909	100	0/721	characterised	yes	T2108177904
NMC-20200809-02	YAK02-H-BHI-11			Bacteria	Bacillota	Bacilli	Bacillales	Bacillaceae	Pradoshia	MAYV_s	FJAT-27986	KT362909	100	0/717	characterised	yes	T2108177905
NMC-20200809-02	YAK02-H-BHI-13			Bacteria	Bacillota	Bacilli	Bacillales	Bacillaceae	Pradoshia	MAYV_s	FJAT-27986	KT362909	100	0/691	characterised	yes	T2108177906
NMC-20200809-02	YAK02-H-BHI-14			Bacteria	Bacillota	Bacilli	Bacillales	Bacillaceae	Pradoshia	MAYV_s	FJAT-27986	KT362909	100	0/695	characterised	yes	T2108177907
NMC-20200809-02	YAK02-H-BHI-15			Bacteria	Pseudomonadota	GammaPseudomonadota	Enterobacterales	Enterobacteriaceae	Escherichia	Shigella boydii	GTC 779(T)	AB273731	99.71	2/690	characterised	yes	T2108177908
NMC-20200809-02	YAK02-H-BHI-16			Bacteria	Bacillota	Bacilli	Bacillales	Bacillaceae	Pradoshia	MAYV_s	FJAT-27986	KT362909	99.86	1/724	characterised	yes	T2108177909
NMC-20200809-02	YAK02-H-BHI-13			Bacteria	Bacillota	Bacilli	Bacillales	Bacillaceae	Pradoshia	MAYV_s	FJAT-27986	KT362909	100	0/695	characterised	no	T2108177910
NMC-20200809-02	YAK02-H-BHI-19			Bacteria	Bacillota	Bacilli	Bacillales	Bacillaceae	Pradoshia	MAYV_s	FJAT-27986	KT362909	100	0/719	characterised	no	T2108177912
NMC-20200809-02	YAK02-H-BHI-23			Bacteria	Bacillota	Bacilli	Bacillales	Bacillaceae	Pradoshia	MAYV_s	FJAT-27986	KT362909	100	0/724	characterised	yes	T2108177915
NMC-20200809-02	YAK02-H-BBHI-1	Aerobic	Modified BHI	Bacteria	Actinomycetota	Actinomycetia	Cellulomonadales	Cellulomonadaceae	Cellulomonas	Cellulomonas timonensis	SN7(T)	FCOT01000007	99.71	2/695	characterised	yes	T2108177937
NMC-20200809-02	YAK02-H-BBHI-3			Bacteria	Bacillota	Bacilli	Bacillales	Bacillaceae	Pradoshia	MAYV_s	FJAT-27986	KT362909	100	0/695	characterised	yes	T2108177939
NMC-20200809-02	YAK02-H-BBHI-4			Bacteria	Bacillota	Bacilli	Bacillales	Bacillaceae	Pradoshia	MAYV_s	FJAT-27986	KT362909	100	0/719	characterised	yes	T2108177940
NMC-20200809-02	YAK02-H-BBHI-6			Bacteria	Bacillota	Bacilli	Bacillales	Bacillaceae	Pradoshia	MAYV_s	FJAT-27986	KT362909	100	0/695	characterised	yes	T2108177942
NMC-20200809-02	YAK02-H-BBHI-7			Bacteria	Actinomycetota	Actinomycetia	Cellulomonadales	Cellulomonadaceae	Cellulomonas	FOSE_s	KH9	FOSE01000010	100	0/684	characterised	yes	T2108177943
NMC-20200809-02	YAK02-H-BBHI-8			Bacteria	Actinomycetota	Actinomycetia	Mycobacteriales	Nocardiaceae	Rhodococcus	Rhodococcus coprophilus	NBRC 100603(T)	BDAM01000020	99.4	4/672	characterised	no	T2108177944
NMC-20200809-02	YAK02-H-BBHI-9			Bacteria	Bacillota	Bacilli	Bacillales	Bacillaceae	Pradoshia	MAYV_s	FJAT-27986	KT362909	100	0/724	characterised	yes	T2108177945
NMC-20200809-02	YAK02-H-BBHI-10			Bacteria	Actinomycetota	Actinomycetia	Micrococcales	Micrococcaceae	Arthrobacter	Arthrobacter citreus	DSM 20133(T)	X80737	99.43	4/698	characterised	yes	T2108177946
NMC-20200809-02	YAK02-H-BBHI-12			Bacteria	Actinomycetota	Actinomycetia	Mycobacteriales	Nocardiaceae	Rhodococcus	Rhodococcus coprophilus	NBRC 100603(T)	BDAM01000020	99.42	4/684	characterised	yes	T2108177948
NMC-20200809-02	YAK02-H-BBHI-13			Bacteria	Bacillota	Bacilli	Lactobacillales	Streptococcaceae	Streptococcus	Streptococcus lutetiensis	CIP 106849(T)	DQ232532	99.86	1/694	characterised	yes	T2108177949
NMC-20200809-02	YAK02-H-BBHI-15			Bacteria	Pseudomonadota	GammaPseudomonadota	Enterobacterales	Enterobacteriaceae	Escherichia	Shigella flexneri	ATCC 29903(T)	X96963	99.44	4/708	characterised	yes	T2108177951
NMC-20200809-02	YAK02-H-BBHI-17			Bacteria	Bacillota	Bacilli	Bacillales	Bacillaceae	Pradoshia	MAYV_s	FJAT-27986	KT362909	100	0/720	characterised	yes	T2108177952
NMC-20200809-02	YAK02-H-BBHI-20			Bacteria	Bacillota	Bacilli	Bacillales	Paenibacillaceae	Paenibacillus	Paenibacillus xylanexedens	B22a(T)	EU558281	99.86	1/697	characterised	yes	T2108177953
NMC-20200809-02	YAK02-H-BBHI-22			Bacteria	Bacillota	Bacilli	Bacillales	Bacillaceae	Pradoshia	MAYV_s	FJAT-27986	KT362909	100	0/695	characterised	yes	T2108184540
NMC-20200809-02	YAK02-H-BBHI-23			Bacteria	Bacillota	Bacilli	Bacillales	Paenibacillaceae	Paenibacillus	Paenibacillus xylanexedens	B22a(T)	EU558281	99.86	1/692	characterised	no	T2106134294
NMC-20200809-02	YAK02-H-BBHI-24			Bacteria	Bacillota	Bacilli	Bacillales	Bacillaceae	Pradoshia	MAYV_s	FJAT-27986	KT362909	100	0/718	characterised	yes	T2108177956
NMC-20200809-02	YAK02-H-BBHI-26			Bacteria	Actinomycetota	Actinomycetia	Micrococcales	Micrococcaceae	Arthrobacter	Arthrobacter gandavensis	R 5812(T)	AJ316140	99.29	5/703	characterised	yes	T2108177958
NMC-20200809-06	YAK06-H-BBHI-2			Bacteria	Pseudomonadota	GammaPseudomonadota	Enterobacterales	Enterobacteriaceae	Escherichia	Shigella boydii	GTC 779(T)	AB273731	99.57	3/693	characterised	yes	T2108177960
NMC-20200809-06	YAK06-H-BBHI-3			Bacteria	Bacillota	Bacilli	Bacillales	Bacillaceae	Pradoshia	MAYV_s	FJAT-27986	KT362909	100	0/696	characterised	no	T2108177961
NMC-20200809-06	YAK06-H-BBHI-6			Bacteria	Actinomycetota	Actinomycetia	Mycobacteriales	Nocardiaceae	Rhodococcus	Rhodococcus coprophilus	NBRC 100603(T)	BDAM01000020	99.42	4/684	characterised	no	T2108177964
NMC-20200809-06	YAK06-H-BBHI-7			Bacteria	Actinomycetota	Actinomycetia	Micrococcales	Micrococcaceae	Arthrobacter	Arthrobacter gandavensis	R 5812(T)	AJ316140	99.86	1/706	characterised	yes	T2108177965
NMC-20200809-06	YAK06-H-BBHI-8			Bacteria	Bacillota	Bacilli	Bacillales	Bacillaceae	Pradoshia	MAYV_s	FJAT-27986	KT362909	100	0/722	characterised	yes	T2108177966
NMC-20200809-06	YAK06-H-BBHI-14			Bacteria	Bacillota	Bacilli	Lactobacillales	Streptococcaceae	Streptococcus	Streptococcus lutetiensis	CIP 106849(T)	DQ232532	99.86	1/717	characterised	yes	T2108177972
NMC-20200809-06	YAK06-H-BBHI-17			Bacteria	Bacillota	Bacilli	Bacillales	Bacillaceae	Pradoshia	MAYV_s	FJAT-27986	KT362909	100	0/722	characterised	yes	T2108177975
NMC-20200809-06	YAK06-H-BBHI-18			Bacteria	Bacillota	Bacilli	Bacillales	Bacillaceae	Pradoshia	MAYV_s	FJAT-27986	KT362909	100	0/722	characterised	yes	T2108177976
NMC-20200809-06	YAK06-H-BBHI-19			Bacteria	Bacillota	Bacilli	Bacillales	Bacillaceae	Pradoshia	MAYV_s	FJAT-27986	KT362909	100	0/722	characterised	yes	T2108177977
NMC-20200809-06	YAK06-H-BBHI-22			Bacteria	Bacillota	Bacilli	Bacillales	Bacillaceae	Pradoshia	MAYV_s	FJAT-27986	KT362909	100	0/722	characterised	yes	T2108177980
NMC-20200809-06	YAK06-H-BBHI-21			Bacteria	Actinomycetota	Actinomycetia	Mycobacteriales	Nocardiaceae	Rhodococcus	Rhodococcus coprophilus	NBRC 100603(T)	BDAM01000020	99.28	5/696	characterised	yes	T2108177979
NMC-20200809-06	YAK06-H-BBHI-24			Bacteria	Actinomycetota	Actinomycetia	Micrococcales	Micrococcaceae	Arthrobacter	Arthrobacter gandavensis	R 5812(T)	AJ316140	99.29	5/700	characterised	yes	T2106134295
NMC-20200809-06	YAK06-H-BBHI-25			Bacteria	Actinomycetota	Actinomycetia	Cellulomonadales	Cellulomonadaceae	Cellulomonas	Cellulomonas flavigena	DSM 20109(T)	CP001964	99	7/698	characterised	no	T2106134299
NMC-20200809-06	YAK06-H-BBHI-26			Bacteria	Actinomycetota	Actinomycetia	Micrococcales	Micrococcaceae	Arthrobacter	Arthrobacter citreus	DSM 20133(T)	X80737	99.42	4/695	characterised	yes	T2108177984
NMC-20200809-02	YAK02-H-LB-2	Aerobic	Modified LB	Bacteria	Actinomycetota	Actinomycetia	Micrococcales	Micrococcaceae	Arthrobacter	Arthrobacter citreus	DSM 20133(T)	X80737	99.43	4/697	characterised	no	T2108178054
NMC-20200809-02	YAK02-H-LB-3			Bacteria	Bacillota	Bacilli	Bacillales	Bacillaceae	Pradoshia	MAYV_s	FJAT-27986	KT362909	100	0/661	characterised	yes	T2108178055
NMC-20200809-02	YAK02-H-LB-6			Bacteria	Actinomycetota	Actinomycetia	Micrococcales	Micrococcaceae	Arthrobacter	Arthrobacter gandavensis	R 5812(T)	AJ316140	99.28	5/694	characterised	yes	T2108178058
NMC-20200809-02	YAK02-H-LB-9			Bacteria	Pseudomonadota	GammaPseudomonadota	Lysobacterales	Lysobacteraceae	Luteimonas	Luteimonas composti	CC-YY255(T)	DQ846687	98.6	10/715	novel species	no	T2106134305
NMC-20200809-02	YAK02-H-LB-10			Bacteria	Actinomycetota	Actinomycetia	Bogoriellales	Bogoriellaceae	Georgenia	Georgenia wutianyii	Z294(T)	MN020372	99.7	2/668	characterised	yes	T2108178062
NMC-20200809-02	YAK02-H-LB-11			Bacteria	Bacillota	Bacilli	Lactobacillales	Streptococcaceae	Streptococcus	Streptococcus lutetiensis	CIP 106849(T)	DQ232532	99.86	1/723	characterised	no	T2108178063
NMC-20200809-02	YAK02-H-LB-12			Bacteria	Bacillota	Bacilli	Bacillales	Planococcaceae	Psychrobacillus	Psychrobacillus glaciei	PB01(T)	MN416951	99.86	1/723	characterised	no	T2108178064
NMC-20200809-02	YAK02-H-LB-13			Bacteria	Actinomycetota	Actinomycetia	Micrococcales	Micrococcaceae	Arthrobacter	Arthrobacter citreus	DSM 20133(T)	X80737	99.42	4/694	characterised	yes	T2108178065
NMC-20200809-02	YAK02-H-LB-14			Bacteria	Actinomycetota	Actinomycetia	Micrococcales	Micrococcaceae	Arthrobacter	Arthrobacter citreus	DSM 20133(T)	X80737	99.42	4/690	characterised	yes	T2108178066
NMC-20200809-02	YAK02-H-LB-15			Bacteria	Actinomycetota	Actinomycetia	Micrococcales	Micrococcaceae	Arthrobacter	Arthrobacter yangruifuii	785(T)	MK634692	98.99	7/693	characterised	no	T2108178067
NMC-20200809-02	YAK02-H-LB-16			Bacteria	Actinomycetota	Actinomycetia	Micrococcales	Micrococcaceae	Arthrobacter	Arthrobacter gandavensis	R 5812(T)	AJ316140	99.86	1/702	characterised	yes	T2106134235
NMC-20200809-02	YAK02-H-LB-17			Bacteria	Bacillota	Bacilli	Bacillales	Bacillaceae	Pradoshia	MAYV_s	FJAT-27986	KT362909	100	0/722	characterised	yes	T2108178069
NMC-20200809-02	YAK02-H-LB-19			Bacteria	Actinomycetota	Actinomycetia	Micrococcales	Micrococcaceae	Arthrobacter	Arthrobacter citreus	DSM 20133(T)	X80737	99.42	4/694	characterised	yes	T2108178071
NMC-20200809-02	YAK02-H-LB-20			Bacteria	Bacillota	Bacilli	Lactobacillales	Streptococcaceae	Streptococcus	Streptococcus lutetiensis	CIP 106849(T)	DQ232532	99.86	1/719	characterised	no	T2108178072
NMC-20200809-06	YAK06-H-LB-2			Bacteria	Bacillota	Bacilli	Lactobacillales	Streptococcaceae	Streptococcus	Streptococcus lutetiensis	CIP 106849(T)	DQ232532	99.86	1/721	characterised	no	T2108178033
NMC-20200809-06	YAK06-H-LB-6			Bacteria	Actinomycetota	Actinomycetia	Micrococcales	Micrococcaceae	Arthrobacter	Arthrobacter citreus	DSM 20133(T)	X80737	99.41	4/682	characterised	no	T2108178037
NMC-20200809-06	YAK06-H-LB-7			Bacteria	Bacillota	Bacilli	Bacillales	Planococcaceae	Lysinibacillus	Lysinibacillus odysseyi	34hs-1(T)	AF526913	96.7	24/727	novel species	no	T2106134309
NMC-20200809-06	YAK06-H-LB-8			Bacteria	Actinomycetota	Actinomycetia	Micrococcales	Micrococcaceae	Arthrobacter	Arthrobacter gandavensis	R 5812(T)	AJ316140	99.28	5/697	characterised	yes	T2108178039
NMC-20200809-06	YAK06-H-LB-9			Bacteria	Actinomycetota	Actinomycetia	Bogoriellales	Bogoriellaceae	Georgenia	Georgenia wutianyii	Z294(T)	MN020372	100	0/688	characterised	no	T2108178040
NMC-20200809-06	YAK06-H-LB-10			Bacteria	Bacillota	Bacilli	Bacillales	Planococcaceae	Psychrobacillus	Psychrobacillus vulpis	Z8(T)	MH910346	99.03	7/724	characterised	no	T2108178041
NMC-20200809-06	YAK06-H-LB-12			Bacteria	Bacillota	Bacilli	Bacillales	Planococcaceae	Lysinibacillus	Lysinibacillus odysseyi	34hs-1(T)	AF526913	96.54	25/723	novel species	no	T2108178043
NMC-20200809-06	YAK06-H-LB-13			Bacteria	Actinomycetota	Actinomycetia	Micrococcales	Micrococcaceae	Arthrobacter	Arthrobacter citreus	DSM 20133(T)	X80737	99.42	4/690	characterised	no	T2108178044
NMC-20200809-06	YAK06-H-LB-16			Bacteria	Bacillota	Bacilli	Bacillales	Bacillaceae	Pradoshia	MAYV_s	FJAT-27986	KT362909	100	0/695	characterised	no	T2108178047
NMC-20200809-06	YAK06-H-LB-18			Bacteria	Bacillota	Bacilli	Bacillales	Paenibacillaceae	Paenibacillus	Paenibacillus xylanilyticus	XIL14(T)	AY427832	98.46	11/712	novel species	no	T2108178049
NMC-20200809-06	YAK06-H-LB-19			Bacteria	Actinomycetota	Actinomycetia	Micrococcales	Micrococcaceae	Arthrobacter	Arthrobacter gandavensis	R 5812(T)	AJ316140	99.28	5/697	characterised	no	T2108178050
NMC-20200809-06	YAK06-H-LB-1			Bacteria	Pseudomonadota	GammaPseudomonadota	Enterobacterales	Enterobacteriaceae	Escherichia	Shigella boydii	GTC 779(T)	AB273731	99.57	3/692	characterised	yes	T2108178032
NMC-20200809-06	YAK06-H-LB-20			Bacteria	Actinomycetota	Actinomycetia	Micrococcales	Micrococcaceae	Arthrobacter	Arthrobacter citreus	DSM 20133(T)	X80737	99.28	5/693	characterised	no	T2108178051
NMC-20200809-06	YAK06-H-LB-21			Bacteria	Bacillota	Bacilli	Lactobacillales	Streptococcaceae	Streptococcus	Streptococcus lutetiensis	CIP 106849(T)	DQ232532	99.86	1/715	characterised	no	T2108178052
NMC-20200809-06	YAK06-H-MRS37-2	Aerobic	Modified MRS	Bacteria	Bacillota	Bacilli	Lactobacillales	Streptococcaceae	Streptococcus	Streptococcus lutetiensis	CIP 106849(T)	DQ232532	99.86	1/719	characterised	no	T2108177832
NMC-20200809-06	YAK06-H-MRS37-1			Bacteria	Bacillota	Bacilli	Lactobacillales	Streptococcaceae	Streptococcus	Streptococcus lutetiensis	CIP 106849(T)	DQ232532	99.86	1/721	characterised	no	T2108177831
NMC-20200809-05	YAK05-H-MRS37-2			Bacteria	Bacillota	Bacilli	Lactobacillales	Streptococcaceae	Streptococcus	Streptococcus lutetiensis	CIP 106849(T)	DQ232532	99.86	1/718	characterised	no	T2108177830
NMC-20200809-05	YAK05-H-MRS37-1			Bacteria	Bacillota	Bacilli	Lactobacillales	Streptococcaceae	Streptococcus	Streptococcus lutetiensis	CIP 106849(T)	DQ232532	99.86	1/715	characterised	yes	T2108177829
NMC-20200809-04	YAK04-H-MRS-2			Bacteria	Bacillota	Bacilli	Lactobacillales	Streptococcaceae	Streptococcus	Streptococcus lutetiensis	CIP 106849(T)	DQ232532	99.86	1/708	characterised	no	T2108177800
NMC-20200809-04	YAK04-H-MRS-1			Bacteria	Bacillota	Bacilli	Lactobacillales	Streptococcaceae	Streptococcus	Streptococcus lutetiensis	CIP 106849(T)	DQ232532	99.86	1/726	characterised	no	T2108177799
NMC-20200809-03	YAK03-H-MRS-3			Bacteria	Bacillota	Bacilli	Lactobacillales	Streptococcaceae	Streptococcus	Streptococcus lutetiensis	CIP 106849(T)	DQ232532	99.86	1/713	characterised	no	T2108177798
NMC-20200809-03	YAK03-H-MRS-2			Bacteria	Bacillota	Bacilli	Bacillales	Staphylococcaceae	Staphylococcus	Staphylococcus borealis	51-48(T)	MT586030	99.86	1/723	characterised	no	T2106134258
NMC-20200809-03	YAK03-H-MRS-1			Bacteria	Bacillota	Bacilli	Lactobacillales	Streptococcaceae	Streptococcus	Streptococcus lutetiensis	CIP 106849(T)	DQ232532	99.86	1/719	characterised	no	T2108177796
NMC-20200809-02	YAK02-H-MRS-2			Bacteria	Pseudomonadota	GammaPseudomonadota	Enterobacterales	Enterobacteriaceae	Escherichia	Shigella boydii	GTC 779(T)	AB273731	99.71	2/694	characterised	no	T2108177795
NMC-20200809-02	YAK02-H-MRS-1			Bacteria	Bacillota	Bacilli	Lactobacillales	Streptococcaceae	Streptococcus	Streptococcus lutetiensis	CIP 106849(T)	DQ232532	99.86	1/725	characterised	no
NMC-20200809-07	YAK07-Y-104-1	Anaerobic	Modified MPYG	Bacteria	Bacillota	Bacilli	Lactobacillales	Streptococcaceae	Streptococcus	Streptococcus lutetiensis	CIP 106849(T)	DQ232532	99.86	1/731	characterised	yes	T2108178073
NMC-20200809-07	YAK07-Y-104-2			Bacteria	Pseudomonadota	GammaPseudomonadota	Enterobacterales	Enterobacteriaceae	Escherichia	Escherichia fergusonii	ATCC 35469(T)	CU928158	99.31	5/724	characterised	yes	T2108178074
NMC-20200809-07	YAK07-Y-104-3			Bacteria	Bacillota	Bacilli	Lactobacillales	Streptococcaceae	Streptococcus	Streptococcus lutetiensis	CIP 106849(T)	DQ232532	99.86	1/724	characterised	yes	T2108178075
NMC-20200809-07	YAK07-Y-104-4			Bacteria	Bacillota	Clostridia	Clostridiales	Clostridiaceae	Clostridium	Clostridium moniliforme	ATCC 25546(T)	L34622	99.71	2/698	characterised	yes	T2108178076
NMC-20200809-07	YAK07-Y-104-5			Bacteria	Bacillota	Bacilli	Lactobacillales	Streptococcaceae	Streptococcus	Streptococcus lutetiensis	CIP 106849(T)	DQ232532	99.86	1/727	characterised	yes	T2108178077
NMC-20200809-07	YAK07-Y-104-7			Bacteria	Bacillota	Bacilli	Lactobacillales	Enterococcaceae	Enterococcus	Enterococcus durans	NBRC 100479(T)	BCQB01000108	99.87	1/742	characterised	no	T2108178079
NMC-20200809-07	YAK07-Y-104-8			Bacteria	Bacillota	Bacilli	Lactobacillales	Streptococcaceae	Streptococcus	Streptococcus lutetiensis	CIP 106849(T)	DQ232532	99.86	1/730	characterised	yes	T2108178080
NMC-20200809-07	YAK07-Y-104-9			Bacteria	Bacillota	Clostridia	Clostridiales	Clostridiaceae	Clostridium	Clostridium moniliforme	ATCC 25546(T)	L34622	99.71	2/693	characterised	yes	T2108178081
NMC-20200809-07	YAK07-Y-104-10			Bacteria	Bacillota	Clostridia	Clostridiales	Clostridiaceae	Clostridium	Clostridium moniliforme	ATCC 25546(T)	L34622	99.71	2/701	characterised	no	T2108178082
NMC-20200809-07	YAK07-Y-104-11			Bacteria	Bacillota	Bacilli	Lactobacillales	Enterococcaceae	Enterococcus	Enterococcus faecalis	ATCC 19433(T)	ASDA01000001	100	0/738	characterised	no
NMC-20200809-07	YAK07-Y-104-12			Bacteria	Bacillota	Bacilli	Lactobacillales	Enterococcaceae	Enterococcus	Enterococcus faecalis	ATCC 19433(T)	ASDA01000001	100	0/743	characterised	no
NMC-20200809-07	YAK07-Y-104-13			Bacteria	Bacillota	Bacilli	Lactobacillales	Enterococcaceae	Enterococcus	Enterococcus faecalis	ATCC 19433(T)	ASDA01000001	100	0/738	characterised	no
NMC-20200809-07	YAK07-Y-104-14			Bacteria	Bacillota	Bacilli	Lactobacillales	Enterococcaceae	Enterococcus	Enterococcus faecalis	ATCC 19433(T)	ASDA01000001	100	0/736	characterised	no
NMC-20200809-07	YAK07-Y-104-15			Bacteria	Bacillota	Bacilli	Lactobacillales	Streptococcaceae	Streptococcus	Streptococcus lutetiensis	CIP 106849(T)	DQ232532	99.73	2/729	characterised	no
NMC-20200809-07	YAK07-Y-104-16			Bacteria	Bacillota	Bacilli	Lactobacillales	Streptococcaceae	Streptococcus	Streptococcus lutetiensis	CIP 106849(T)	DQ232532	99.86	1/734	characterised	no
NMC-20200809-07	YAK07-Y-104-17			Bacteria	Bacillota	Bacilli	Lactobacillales	Enterococcaceae	Enterococcus	Enterococcus faecalis	ATCC 19433(T)	ASDA01000001	100	0/739	characterised	no
NMC-20200809-07	YAK07-Y-104-18			Bacteria	Bacillota	Bacilli	Lactobacillales	Streptococcaceae	Streptococcus	Streptococcus lutetiensis	CIP 106849(T)	DQ232532	99.86	1/729	characterised	no
NMC-20200809-07	YAK07-Y-104-19			Bacteria	Bacillota	Bacilli	Lactobacillales	Enterococcaceae	Enterococcus	Enterococcus faecalis	ATCC 19433(T)	ASDA01000001	100	0/740	characterised	no
NMC-20200809-07	YAK07-Y-104-20			Bacteria	Bacillota	Bacilli	Lactobacillales	Streptococcaceae	Streptococcus	Streptococcus lutetiensis	CIP 106849(T)	DQ232532	99.73	2/729	characterised	no
NMC-20200809-07	YAK07-Y-104-21			Bacteria	Bacillota	Bacilli	Lactobacillales	Streptococcaceae	Streptococcus	Streptococcus lutetiensis	CIP 106849(T)	DQ232532	99.86	1/729	characterised	no
NMC-20200809-07	YAK07-Y-104-22			Bacteria	Pseudomonadota	GammaPseudomonadota	Enterobacterales	Enterobacteriaceae	Escherichia	Shigella boydii	GTC 779(T)	AB273731	99.57	3/696	characterised	no
NMC-20200809-07	YAK07-Y-104-23			Bacteria	Bacillota	Bacilli	Lactobacillales	Enterococcaceae	Enterococcus	LHOX_s	RIT-PI-f	LHOX01000013	100	0/738	characterised	no
NMC-20200809-07	YAK07-Y-104-24			Bacteria	Bacillota	Bacilli	Lactobacillales	Streptococcaceae	Streptococcus	Streptococcus lutetiensis	CIP 106849(T)	DQ232532	99.86	1/729	characterised	no
NMC-20200809-07	YAK07-Y-104-25			Bacteria	Bacillota	Bacilli	Lactobacillales	Enterococcaceae	Enterococcus	Enterococcus faecalis	ATCC 19433(T)	ASDA01000001	100	0/738	characterised	no
NMC-20200809-07	YAK07-Y-104-26			Bacteria	Bacillota	Bacilli	Lactobacillales	Enterococcaceae	Enterococcus	Enterococcus faecalis	ATCC 19433(T)	ASDA01000001	100	0/738	characterised	no
NMC-20200809-07	YAK07-Y-104-27			Bacteria	Bacillota	Bacilli	Lactobacillales	Streptococcaceae	Streptococcus	Streptococcus lutetiensis	CIP 106849(T)	DQ232532	99.86	1/726	characterised	no
NMC-20200809-07	YAK07-Y-104-28			Bacteria	Bacillota	Bacilli	Lactobacillales	Streptococcaceae	Streptococcus	Streptococcus lutetiensis	CIP 106849(T)	DQ232532	99.86	1/731	characterised	no
NMC-20200809-07	YAK07-Y-104-29			Bacteria	Bacillota	Bacilli	Lactobacillales	Streptococcaceae	Streptococcus	Streptococcus lutetiensis	CIP 106849(T)	DQ232532	99.86	1/737	characterised	no
NMC-20200809-07	YAK07-Y-104-30			Bacteria	Bacillota	Bacilli	Lactobacillales	Enterococcaceae	Enterococcus	Enterococcus durans	NBRC 100479(T)	BCQB01000108	100	0/745	characterised	no
NMC-20200809-09	YAK09-Y-104-3			Bacteria	Bacillota	Bacilli	Lactobacillales	Streptococcaceae	Streptococcus	Streptococcus lutetiensis	CIP 106849(T)	DQ232532	99.86	1/727	characterised	yes	T2108178106
NMC-20200809-09	YAK09-Y-104-4			Bacteria	Bacillota	Bacilli	Lactobacillales	Streptococcaceae	Streptococcus	Streptococcus lutetiensis	CIP 106849(T)	DQ232532	99.86	1/735	characterised	yes	T2108178107
NMC-20200809-09	YAK09-Y-104-5			Bacteria	Bacillota	Bacilli	Lactobacillales	Streptococcaceae	Streptococcus	Streptococcus lutetiensis	CIP 106849(T)	DQ232532	99.86	1/731	characterised	yes	T2108178108
NMC-20200809-09	YAK09-Y-104-7			Bacteria	Bacillota	Bacilli	Lactobacillales	Enterococcaceae	Enterococcus	Enterococcus durans	NBRC 100479(T)	BCQB01000108	100	0/742	characterised	no	T2108178110
NMC-20200809-09	YAK09-Y-104-8			Bacteria	Bacillota	Bacilli	Lactobacillales	Enterococcaceae	Enterococcus	Enterococcus durans	NBRC 100479(T)	BCQB01000108	100	0/744	characterised	yes	T2108178111
NMC-20200809-09	YAK09-Y-104-9			Bacteria	Bacillota	Bacilli	Lactobacillales	Enterococcaceae	Enterococcus	Enterococcus durans	NBRC 100479(T)	BCQB01000108	100	0/741	characterised	no	T2108178112
NMC-20200809-09	YAK09-Y-104-10			Bacteria	Bacillota	Clostridia	Clostridiales	Clostridiaceae	Clostridium	Clostridium perfringens	ATCC 13124(T)	CP000246	99.86	1/696	characterised	yes	T2108178113
NMC-20200809-09	YAK09-Y-104-12			Bacteria	Bacillota	Bacilli	Lactobacillales	Streptococcaceae	Streptococcus	Streptococcus lutetiensis	CIP 106849(T)	DQ232532	99.86	1/725	characterised	yes	T2108178115
NMC-20200809-09	YAK09-Y-104-13			Bacteria	Bacillota	Bacilli	Lactobacillales	Streptococcaceae	Streptococcus	Streptococcus lutetiensis	CIP 106849(T)	DQ232532	99.86	1/727	characterised	yes	T2108178116
NMC-20200809-09	YAK09-Y-104-14			Bacteria	Bacillota	Bacilli	Lactobacillales	Streptococcaceae	Streptococcus	Streptococcus lutetiensis	CIP 106849(T)	DQ232532	99.86	1/729	characterised	yes	T2108178117
NMC-20200809-09	YAK09-Y-104-15			Bacteria	Bacillota	Bacilli	Lactobacillales	Enterococcaceae	Enterococcus	Enterococcus durans	NBRC 100479(T)	BCQB01000108	100	0/734	characterised	yes	T2108178118
NMC-20200809-09	YAK09-Y-104-16			Bacteria	Bacillota	Bacilli	Lactobacillales	Enterococcaceae	Enterococcus	Enterococcus mundtii	DSM 4838(T)	JXKV01000056	100	0/738	characterised	yes	T2108178119
NMC-20200809-09	YAK09-Y-104-17			Bacteria	Bacillota	Bacilli	Lactobacillales	Streptococcaceae	Streptococcus	Streptococcus lutetiensis	CIP 106849(T)	DQ232532	99.86	1/729	characterised	yes	T2108178120
NMC-20200809-09	YAK09-Y-104-18			Bacteria	Bacillota	Bacilli	Lactobacillales	Streptococcaceae	Streptococcus	Streptococcus lutetiensis	CIP 106849(T)	DQ232532	99.86	1/734	characterised	yes	T2108178121
NMC-20200809-09	YAK09-Y-104-19			Bacteria	Bacillota	Clostridia	Clostridiales	Clostridiaceae	Clostridium	Clostridium moniliforme	ATCC 25546(T)	L34622	99.86	1/690	characterised	yes	T2108178122
NMC-20200809-09	YAK09-Y-104-20			Bacteria	Bacillota	Clostridia	Clostridiales	Clostridiaceae	Clostridium	Clostridium moniliforme	ATCC 25546(T)	L34622	99.71	2/684	characterised	yes	T2108178123
NMC-20200809-09	YAK09-Y-104-21			Bacteria	Bacillota	Bacilli	Lactobacillales	Streptococcaceae	Streptococcus	Streptococcus lutetiensis	CIP 106849(T)	DQ232532	99.86	1/723	characterised	yes	T2108178124
NMC-20200809-011	YAK11-Y-104-1			Bacteria	Pseudomonadota	GammaPseudomonadota	Enterobacterales	Enterobacteriaceae	Escherichia	Shigella flexneri	ATCC 29903(T)	X96963	99.57	3/691	characterised	no	T2108178125
NMC-20200809-011	YAK11-Y-104-10			Bacteria	Bacillota	Bacilli	Lactobacillales	Lactobacillaceae	Limosilactobacillus	Limosilactobacillus mucosae	S32(T)	AF126738	100	0/753	characterised	no	T2108178134
NMC-20200809-011	YAK11-Y-104-11			Bacteria	Bacillota	Bacilli	Lactobacillales	Streptococcaceae	Streptococcus	Streptococcus lutetiensis	CIP 106849(T)	DQ232532	99.72	2/722	characterised	no	T2108178135
NMC-20200809-011	YAK11-Y-104-12			Bacteria	Bacillota	Bacilli	Lactobacillales	Lactobacillaceae	Limosilactobacillus	Limosilactobacillus mucosae	S32(T)	AF126738	100	0/749	characterised	no	T2108178136
NMC-20200809-011	YAK11-Y-104-13			Bacteria	Bacillota	Bacilli	Lactobacillales	Lactobacillaceae	Limosilactobacillus	Limosilactobacillus mucosae	S32(T)	AF126738	100	0/751	characterised	no	T2108178137
NMC-20200809-011	YAK11-Y-104-14			Bacteria	Bacillota	Bacilli	Lactobacillales	Streptococcaceae	Streptococcus	Streptococcus lutetiensis	CIP 106849(T)	DQ232532	99.71	2/699	characterised	yes	T2108178138
NMC-20200809-011	YAK11-Y-104-15			Bacteria	Bacillota	Bacilli	Lactobacillales	Streptococcaceae	Streptococcus	Streptococcus lutetiensis	CIP 106849(T)	DQ232532	99.86	1/722	characterised	yes	T2108178139
NMC-20200809-011	YAK11-Y-104-2			Bacteria	Bacillota	Bacilli	Lactobacillales	Streptococcaceae	Streptococcus	Streptococcus lutetiensis	CIP 106849(T)	DQ232532	99.86	1/717	characterised	yes	T2108178126
NMC-20200809-011	YAK11-Y-104-3			Bacteria	Bacillota	Bacilli	Lactobacillales	Streptococcaceae	Streptococcus	Streptococcus lutetiensis	CIP 106849(T)	DQ232532	99.72	2/725	characterised	yes	T2108178127
NMC-20200809-011	YAK11-Y-104-4			Bacteria	Bacillota	Bacilli	Lactobacillales	Lactobacillaceae	Limosilactobacillus	Limosilactobacillus mucosae	S32(T)	AF126738	100	0/753	characterised	no	T2108178128
NMC-20200809-011	YAK11-Y-104-5			Bacteria	Bacillota	Bacilli	Lactobacillales	Enterococcaceae	Enterococcus	Enterococcus hirae	ATCC 9790(T)	CP003504	100	0/734	characterised	yes	T2108178129
NMC-20200809-011	YAK11-Y-104-6			Bacteria	Bacteroidota	Bacteroidia	Bacteroidales	Bacteroidaceae	Bacteroides	Bacteroides fragilis	NCTC 9343(T)	CR626927	99.86	1/716	characterised	yes	T2108178130
NMC-20200809-011	YAK11-Y-104-7			Bacteria	Pseudomonadota	GammaPseudomonadota	Enterobacterales	Enterobacteriaceae	Escherichia	Escherichia fergusonii	ATCC 35469(T)	CU928158	99.3	5/716	characterised	no	T2108178131
NMC-20200809-011	YAK11-Y-104-8			Bacteria	Bacillota	Bacilli	Lactobacillales	Streptococcaceae	Streptococcus	Streptococcus lutetiensis	CIP 106849(T)	DQ232532	99.72	2/727	characterised	no	T2108178132
NMC-20200809-011	YAK11-Y-104-9			Bacteria	Bacillota	Bacilli	Lactobacillales	Lactobacillaceae	Limosilactobacillus	Limosilactobacillus mucosae	S32(T)	AF126738	100	0/742	characterised	no	T2108178133
NMC-20200809-04	YAK04-Y-104-27	Anaerobic	Modified MPYG	Bacteria	Pseudomonadota	GammaPseudomonadota	Enterobacterales	Enterobacteriaceae	Escherichia	Shigella boydii	GTC 779(T)	AB273731	99.71	2/688	characterised	yes	T2108177857
NMC-20200809-04	YAK04-Y-104-25			Bacteria	Actinomycetota	Actinomycetia	Actinomycetales	Actinomycetaceae	Actinomyces	Actinomyces ruminicola	B71(T)	DQ072005	99.05	7/735	characterised	yes	T2106134286
NMC-20200809-04	YAK04-Y-104-28			Bacteria	Bacillota	Bacilli	Lactobacillales	Streptococcaceae	Streptococcus	Streptococcus lutetiensis	CIP 106849(T)	DQ232532	99.72	2/722	characterised	yes	T2106134287
NMC-20200809-02	YAK02-Y-104-11			Bacteria	Bacillota	Negativicutes	Selenomonadales	Selenomonadaceae	Mitsuokella	Selenomonas ruminantium subsp. ruminantium	ATCC 12561(T)	M62702	99.49	3/586	characterised	no	T2106134255
NMC-20200809-02	YAK02-Y-104-10			Bacteria	Bacillota	Negativicutes	Selenomonadales	Selenomonadaceae	Mitsuokella	AP012292_s	TAM6421	AP012292	98.87	7/622	characterised	yes	T2106134254
NMC-20200809-02	YAK02-Y-104-9			Bacteria	Bacillota	Negativicutes	Selenomonadales	Selenomonadaceae	Mitsuokella	Selenomonas ruminantium subsp. ruminantium	ATCC 12561(T)	M62702	99.6	2/504	characterised	yes	T2106134253
NMC-20200809-02	YAK02-Y-104-8			Bacteria	Bacillota	Bacilli	Lactobacillales	Streptococcaceae	Streptococcus	Streptococcus equinus	ATCC 9812(T)	GL698435	99.03	7/720	characterised	yes	T2106134252
NMC-20200809-02	YAK02-Y-104-7			Bacteria	Bacillota	Bacilli	Lactobacillales	Streptococcaceae	Streptococcus	Streptococcus lutetiensis	CIP 106849(T)	DQ232532	99.86	1/720	characterised	no	T2108177843
NMC-20200809-02	YAK02-Y-104-6			Bacteria	Bacillota	Negativicutes	Selenomonadales	Selenomonadaceae	Mitsuokella	Selenomonas ruminantium subsp. ruminantium	ATCC 12561(T)	M62702	99.56	2/458	characterised	yes	T2106134251
NMC-20200809-02	YAK02-Y-104-5			Bacteria	Pseudomonadota	GammaPseudomonadota	Enterobacterales	Enterobacteriaceae	Escherichia	Shigella boydii	GTC 779(T)	AB273731	99.71	2/689	characterised	yes	T2108177841
NMC-20200809-02	YAK02-Y-104-4			Bacteria	Pseudomonadota	GammaPseudomonadota	Enterobacterales	Enterobacteriaceae	Escherichia	Shigella boydii	GTC 779(T)	AB273731	99.71	2/695	characterised	no
NMC-20200809-02	YAK02-Y-104-3			Bacteria	Bacillota	Bacilli	Lactobacillales	Streptococcaceae	Streptococcus	Streptococcus lutetiensis	CIP 106849(T)	DQ232532	99.86	1/723	characterised	yes	T2108177839
NMC-20200809-02	YAK02-Y-104-2			Bacteria	Pseudomonadota	GammaPseudomonadota	Enterobacterales	Enterobacteriaceae	Escherichia	Shigella flexneri	ATCC 29903(T)	X96963	99.71	2/690	characterised	yes	T2106134250
NMC-20200809-02	YAK01-H-104-17	Aerobic	Modified MPYG	Bacteria	Bacillota	Bacilli	Lactobacillales	Streptococcaceae	Streptococcus	Streptococcus equinus	ATCC 9812(T)	GL698435	99.02	7/715	characterised	yes	T2106134247
NMC-20200809-03	YAK03-Y-104-22	Anaerobic	Modified MPYG	Bacteria	Bacillota	Clostridia	Clostridiales	Clostridiaceae	Clostridium	Clostridium perfringens	ATCC 13124(T)	CP000246	99.85	1/687	characterised	yes	T2108177853
NMC-20200809-03	YAK03-Y-104-20			Bacteria	Bacillota	Clostridia	Clostridiales	Lachnospiraceae	Shuttleworthia	GQ358442_s	SHTP441	GQ358442	92.52	53/709	novel species	yes	T2106134266
NMC-20200809-03	YAK03-Y-104-19			Bacteria	Actinomycetota	Actinomycetia	Actinomycetales	Actinomycetaceae	Actinomyces	Actinomyces glycerinitolerans	G10(T)	KC866613	99.59	3/738	characterised	yes	T2106134233
NMC-20200809-03	YAK03-Y-104-18			Bacteria	Bacillota	Clostridia	Clostridiales	Clostridiaceae	Clostridium	Clostridium tertium	DSM 2485(T)	Y18174	99.13	6/691	characterised	no	T2108179079
NMC-20200809-02	YAK02-Y-BHI-1	Anaerobic	Modified BHI	Bacteria	Bacillota	Bacilli	Lactobacillales	Streptococcaceae	Streptococcus	Streptococcus lutetiensis	CIP 106849(T)	DQ232532	99.86	1/719	characterised	no	T2108178015
NMC-20200809-02	YAK02-Y-BHI-2			Bacteria	Pseudomonadota	GammaPseudomonadota	Enterobacterales	Enterobacteriaceae	Escherichia	Shigella boydii	GTC 779(T)	AB273731	99.71	2/690	characterised	no	T2108178016
NMC-20200809-02	YAK02-Y-BHI-3			Bacteria	Pseudomonadota	GammaPseudomonadota	Enterobacterales	Enterobacteriaceae	Escherichia	Shigella boydii	GTC 779(T)	AB273731	99.71	2/688	characterised	no	T2108178017
NMC-20200809-02	YAK02-Y-BHI-4			Bacteria	Pseudomonadota	GammaPseudomonadota	Enterobacterales	Enterobacteriaceae	Escherichia	Shigella boydii	GTC 779(T)	AB273731	99.71	2/693	characterised	yes	T2108178018
NMC-20200809-02	YAK02-Y-BHI-5			Bacteria	Pseudomonadota	GammaPseudomonadota	Enterobacterales	Enterobacteriaceae	Escherichia	Shigella boydii	GTC 779(T)	AB273731	99.71	2/692	characterised	no	T2108178019
NMC-20200809-06	YAK06-Y-BBHI-1	Anaerobic	Modified BHI	Bacteria	Actinomycetota	Actinomycetia	Micrococcales	Micrococcaceae	Arthrobacter	Arthrobacter gandavensis	R 5812(T)	AJ316140	99.29	5/703	characterised	yes	T2108177985
NMC-20200809-06	YAK06-Y-BBHI-2			Bacteria	Bacillota	Bacilli	Lactobacillales	Streptococcaceae	Streptococcus	Streptococcus lutetiensis	CIP 106849(T)	DQ232532	99.86	1/726	characterised	yes	T2108179216
NMC-20200809-06	YAK06-Y-BBHI-3			Bacteria	Bacillota	Bacilli	Lactobacillales	Streptococcaceae	Streptococcus	Streptococcus lutetiensis	CIP 106849(T)	DQ232532	99.86	1/725	characterised	yes	T2108177987
NMC-20200809-06	YAK06-Y-BBHI-4			Bacteria	Bacillota	Bacilli	Lactobacillales	Streptococcaceae	Streptococcus	Streptococcus lutetiensis	CIP 106849(T)	DQ232532	99.86	1/725	characterised	yes	T2108177988
NMC-20200809-06	YAK06-Y-BBHI-5			Bacteria	Bacillota	Bacilli	Lactobacillales	Streptococcaceae	Streptococcus	Streptococcus lutetiensis	CIP 106849(T)	DQ232532	99.86	1/725	characterised	yes	T2108179219
NMC-20200809-06	YAK06-Y-BBHI-6			Bacteria	Bacillota	Bacilli	Lactobacillales	Streptococcaceae	Streptococcus	Streptococcus lutetiensis	CIP 106849(T)	DQ232532	99.86	1/725	characterised	yes	T2108179220
NMC-20200809-06	YAK06-Y-BBHI-7			Bacteria	Bacillota	Bacilli	Lactobacillales	Streptococcaceae	Streptococcus	Streptococcus lutetiensis	CIP 106849(T)	DQ232532	99.86	1/725	characterised	yes	T2108177991
NMC-20200809-06	YAK06-Y-BBHI-8			Bacteria	Bacillota	Bacilli	Lactobacillales	Streptococcaceae	Streptococcus	Streptococcus lutetiensis	CIP 106849(T)	DQ232532	99.86	1/725	characterised	no	T2108177992
NMC-20200809-06	YAK06-Y-BBHI-9			Bacteria	Bacillota	Bacilli	Lactobacillales	Streptococcaceae	Streptococcus	Streptococcus lutetiensis	CIP 106849(T)	DQ232532	99.86	1/725	characterised	no	T2108177993
NMC-20200809-06	YAK06-Y-BBHI-10			Bacteria	Bacillota	Bacilli	Lactobacillales	Streptococcaceae	Streptococcus	Streptococcus lutetiensis	CIP 106849(T)	DQ232532	99.86	1/725	characterised	no	T2108177994
NMC-20200809-06	YAK06-Y-BBHI-11			Bacteria	Bacillota	Bacilli	Lactobacillales	Streptococcaceae	Streptococcus	Streptococcus lutetiensis	CIP 106849(T)	DQ232532	99.86	1/725	characterised	yes	T2108177995
NMC-20200809-06	YAK06-Y-BBHI-12			Bacteria	Bacillota	Bacilli	Lactobacillales	Streptococcaceae	Streptococcus	Streptococcus lutetiensis	CIP 106849(T)	DQ232532	99.86	1/725	characterised	yes	T2108177996
NMC-20200809-06	YAK06-Y-BBHI-13			Bacteria	Bacillota	Bacilli	Lactobacillales	Streptococcaceae	Streptococcus	Streptococcus lutetiensis	CIP 106849(T)	DQ232532	99.86	1/725	characterised	no	T2108177997
NMC-20200809-06	YAK06-Y-BBHI-14			Bacteria	Bacillota	Bacilli	Lactobacillales	Streptococcaceae	Streptococcus	Streptococcus lutetiensis	CIP 106849(T)	DQ232532	99.86	1/725	characterised	no	T2108177998
NMC-20200809-06	YAK06-Y-BBHI-16			Bacteria	Bacillota	Bacilli	Lactobacillales	Streptococcaceae	Streptococcus	Streptococcus lutetiensis	CIP 106849(T)	DQ232532	99.86	1/725	characterised	yes	T2108178000
NMC-20200809-06	YAK06-Y-BBHI-17			Bacteria	Bacillota	Bacilli	Lactobacillales	Streptococcaceae	Streptococcus	Streptococcus lutetiensis	CIP 106849(T)	DQ232532	99.86	1/725	characterised	yes	T2108178001
NMC-20200809-06	YAK06-Y-BBHI-18			Bacteria	Bacillota	Bacilli	Lactobacillales	Streptococcaceae	Streptococcus	Streptococcus lutetiensis	CIP 106849(T)	DQ232532	99.86	1/725	characterised	no	T2108178002
NMC-20200809-06	YAK06-Y-BBHI-19			Bacteria	Bacillota	Bacilli	Lactobacillales	Streptococcaceae	Streptococcus	Streptococcus lutetiensis	CIP 106849(T)	DQ232532	99.86	1/725	characterised	yes	T2108178003
NMC-20200809-06	YAK06-Y-BBHI-20			Bacteria	Bacillota	Bacilli	Lactobacillales	Streptococcaceae	Streptococcus	Streptococcus lutetiensis	CIP 106849(T)	DQ232532	99.86	1/725	characterised	yes	T2108178004
NMC-20200809-06	YAK06-Y-BBHI-21			Bacteria	Bacillota	Bacilli	Lactobacillales	Streptococcaceae	Streptococcus	Streptococcus lutetiensis	CIP 106849(T)	DQ232532	99.86	1/725	characterised	no	T2108178005
NMC-20200809-06	YAK06-Y-BBHI-22			Bacteria	Bacillota	Bacilli	Lactobacillales	Streptococcaceae	Streptococcus	Streptococcus lutetiensis	CIP 106849(T)	DQ232532	99.86	1/725	characterised	no	T2108178006
NMC-20200809-06	YAK06-Y-BBHI-23			Bacteria	Pseudomonadota	GammaPseudomonadota	Enterobacterales	Enterobacteriaceae	Escherichia	Shigella boydii	GTC 779(T)	AB273731	99.57	3/696	characterised	yes	T2108178007
NMC-20200809-06	YAK06-Y-BBHI-24			Bacteria	Bacillota	Bacilli	Lactobacillales	Streptococcaceae	Streptococcus	Streptococcus lutetiensis	CIP 106849(T)	DQ232532	99.86	1/725	characterised	no	T2108178008
NMC-20200809-06	YAK06-Y-BBHI-25			Bacteria	Bacillota	Bacilli	Lactobacillales	Streptococcaceae	Streptococcus	Streptococcus lutetiensis	CIP 106849(T)	DQ232532	99.86	1/725	characterised	no	T2108178009
NMC-20200809-06	YAK06-Y-BBHI-26			Bacteria	Bacillota	Bacilli	Lactobacillales	Streptococcaceae	Streptococcus	Streptococcus lutetiensis	CIP 106849(T)	DQ232532	99.86	1/725	characterised	no	T2108178010
NMC-20200809-06	YAK06-Y-BBHI-27			Bacteria	Bacillota	Bacilli	Lactobacillales	Streptococcaceae	Streptococcus	Streptococcus lutetiensis	CIP 106849(T)	DQ232532	99.86	1/725	characterised	no	T2108178011
NMC-20200809-06	YAK06-Y-BBHI-28			Bacteria	Bacillota	Bacilli	Lactobacillales	Streptococcaceae	Streptococcus	Streptococcus lutetiensis	CIP 106849(T)	DQ232532	99.86	1/725	characterised	no	T2108178012
NMC-20200809-06	YAK06-Y-BBHI-29*			Bacteria	Bacillota	Bacilli	Bacillales	Bacillaceae	Bacillus	RIBP_s	FDAARGOS_343	RIBP01000004	99.29	5/706	characterised	yes	T2108179243
NMC-20200809-06	YAK06-Y-BBHI-30			Bacteria	Bacillota	Bacilli	Lactobacillales	Streptococcaceae	Streptococcus	Streptococcus lutetiensis	CIP 106849(T)	DQ232532	99.86	1/725	characterised	yes	T2108178014
NMC-20200809-07	YAK07-Y-LB-1	Anaerobic	Modified LB	Bacteria	Bacillota	Clostridia	Clostridiales	Clostridiaceae	Clostridium	Clostridium perfringens	ATCC 13124(T)	CP000246	99.86	1/691	characterised	no	T2108179493
NMC-20200809-07	YAK07-Y-LB-2			Bacteria	Bacillota	Clostridia	Clostridiales	Clostridiaceae	Clostridium	Clostridium perfringens	ATCC 13124(T)	CP000246	99.86	1/691	characterised	no	T2108178264
NMC-20200809-07	YAK07-Y-LB-3			Bacteria	Bacillota	Bacilli	Lactobacillales	Enterococcaceae	Enterococcus	Enterococcus durans	NBRC 100479(T)	BCQB01000108	100	0/627	characterised	yes	T2108178265
NMC-20200809-07	YAK07-Y-LB-4			Bacteria	Bacillota	Bacilli	Lactobacillales	Enterococcaceae	Enterococcus	Enterococcus durans	NBRC 100479(T)	BCQB01000108	100	0/611	characterised	no	T2108178266
NMC-20200809-07	YAK07-Y-LB-5			Bacteria	Bacillota	Bacilli	Lactobacillales	Enterococcaceae	Enterococcus	Enterococcus durans	NBRC 100479(T)	BCQB01000108	100	0/623	characterised	no	T2108178267
NMC-20200809-07	YAK07-Y-LB-6			Bacteria	Bacillota	Clostridia	Clostridiales	Clostridiaceae	Clostridium	Clostridium perfringens	ATCC 13124(T)	CP000246	99.86	1/694	characterised	no	T2108178268
NMC-20200809-07	YAK07-Y-LB-7			Bacteria	Bacillota	Bacilli	Lactobacillales	Enterococcaceae	Enterococcus	Enterococcus durans	NBRC 100479(T)	BCQB01000108	100	0/606	characterised	no	T2108178269
NMC-20200809-07	YAK07-Y-LB-8			Bacteria	Bacillota	Bacilli	Lactobacillales	Enterococcaceae	Enterococcus	Enterococcus durans	NBRC 100479(T)	BCQB01000108	99.86	1/715	characterised	yes	T2108178270
NMC-20200809-07	YAK07-Y-LB-9			Bacteria	Bacillota	Bacilli	Lactobacillales	Enterococcaceae	Enterococcus	Enterococcus durans	NBRC 100479(T)	BCQB01000108	100	0/611	characterised	no	T2108178271
NMC-20200809-07	YAK07-Y-LB-10			Bacteria	Bacillota	Bacilli	Lactobacillales	Enterococcaceae	Enterococcus	Enterococcus durans	NBRC 100479(T)	BCQB01000108	99.78	1/456	characterised	no	T2108178272
NMC-20200809-07	YAK07-Y-LB-11			Bacteria	Bacillota	Bacilli	Lactobacillales	Enterococcaceae	Enterococcus	Enterococcus durans	NBRC 100479(T)	BCQB01000108	100	0/606	characterised	no	T2108178273
NMC-20200809-07	YAK07-Y-LB-13			Bacteria	Bacillota	Clostridia	Clostridiales	Clostridiaceae	Clostridium	Clostridium perfringens	ATCC 13124(T)	CP000246	99.86	1/692	characterised	no	T2108178275
NMC-20200809-07	YAK07-Y-LB-14			Bacteria	Bacillota	Bacilli	Lactobacillales	Enterococcaceae	Enterococcus	Enterococcus casseliflavus	MUTK 20(T)	AF039903	100	0/732	characterised	no	T2108178276
NMC-20200809-07	YAK07-Y-LB-15			Bacteria	Bacillota	Bacilli	Lactobacillales	Enterococcaceae	Enterococcus	Enterococcus durans	NBRC 100479(T)	BCQB01000108	99.86	1/736	characterised	yes	T2108179507
NMC-20200809-07	YAK07-Y-LB-16			Bacteria	Bacillota	Bacilli	Lactobacillales	Enterococcaceae	Enterococcus	Enterococcus durans	NBRC 100479(T)	BCQB01000108	99.84	1/638	characterised	no	T2108178278
NMC-20200809-07	YAK07-Y-LB-17			Bacteria	Bacillota	Bacilli	Lactobacillales	Enterococcaceae	Enterococcus	Enterococcus durans	NBRC 100479(T)	BCQB01000108	100	0/719	characterised	no	T2108178279
NMC-20200809-07	YAK07-Y-LB-18			Bacteria	Bacillota	Bacilli	Lactobacillales	Enterococcaceae	Enterococcus	Enterococcus durans	NBRC 100479(T)	BCQB01000108	100	0/596	characterised	yes	T2108178280
NMC-20200809-07	YAK07-Y-LB-19			Bacteria	Bacillota	Bacilli	Lactobacillales	Enterococcaceae	Enterococcus	Enterococcus durans	NBRC 100479(T)	BCQB01000108	100	0/733	characterised	yes	T2108178281
NMC-20200809-07	YAK07-Y-LB-20			Bacteria	Bacillota	Bacilli	Lactobacillales	Enterococcaceae	Enterococcus	Enterococcus durans	NBRC 100479(T)	BCQB01000108	100	0/667	characterised	no	T2108178282
NMC-20200809-07	YAK07-Y-LB-21			Bacteria	Bacillota	Clostridia	Clostridiales	Clostridiaceae	Clostridium	Clostridium perfringens	ATCC 13124(T)	CP000246	99.85	1/680	characterised	no	T2108178283
NMC-20200809-07	YAK07-Y-LB-22			Bacteria	Bacillota	Bacilli	Lactobacillales	Enterococcaceae	Enterococcus	Enterococcus durans	NBRC 100479(T)	BCQB01000108	99.86	1/735	characterised	no	T2108178284
NMC-20200809-07	YAK07-Y-LB-23			Bacteria	Bacillota	Bacilli	Lactobacillales	Enterococcaceae	Enterococcus	Enterococcus durans	NBRC 100479(T)	BCQB01000108	99.86	1/721	characterised	no	T2108178285
NMC-20200809-07	YAK07-Y-LB-24			Bacteria	Bacillota	Bacilli	Lactobacillales	Enterococcaceae	Enterococcus	Enterococcus durans	NBRC 100479(T)	BCQB01000108	99.86	1/738	characterised	yes	T2108178286
NMC-20200809-07	YAK07-Y-LB-25			Bacteria	Bacillota	Bacilli	Lactobacillales	Enterococcaceae	Enterococcus	Enterococcus durans	NBRC 100479(T)	BCQB01000108	99.86	1/733	characterised	yes	T2108178287
NMC-20200809-07	YAK07-Y-LB-26			Bacteria	Bacillota	Bacilli	Lactobacillales	Enterococcaceae	Enterococcus	Enterococcus durans	NBRC 100479(T)	BCQB01000108	100	0/666	characterised	yes	T2108178288
NMC-20200809-07	YAK07-Y-LB-27			Bacteria	Bacillota	Bacilli	Lactobacillales	Enterococcaceae	Enterococcus	Enterococcus durans	NBRC 100479(T)	BCQB01000108	100	0/666	characterised	no	T2108178289
NMC-20200809-07	YAK07-Y-LB-28			Bacteria	Bacillota	Bacilli	Lactobacillales	Enterococcaceae	Enterococcus	Enterococcus durans	NBRC 100479(T)	BCQB01000108	100	0/704	characterised	no	T2108178290
NMC-20200809-07	YAK07-Y-LB-29			Bacteria	Bacillota	Bacilli	Lactobacillales	Enterococcaceae	Enterococcus	Enterococcus durans	NBRC 100479(T)	BCQB01000108	100	0/666	characterised	no	T2108178291
NMC-20200809-07	YAK07-Y-LB-30			Bacteria	Bacillota	Bacilli	Lactobacillales	Enterococcaceae	Enterococcus	Enterococcus durans	NBRC 100479(T)	BCQB01000108	99.86	1/716	characterised	no	T2108178292
NMC-20200809-07	YAK07-Y-LB-31			Bacteria	Bacillota	Bacilli	Lactobacillales	Enterococcaceae	Enterococcus	Enterococcus durans	NBRC 100479(T)	BCQB01000108	99.86	1/716	characterised	yes	T2108178293
NMC-20200809-07	YAK07-Y-LB-32			Bacteria	Bacillota	Bacilli	Lactobacillales	Enterococcaceae	Enterococcus	Enterococcus durans	NBRC 100479(T)	BCQB01000108	99.84	1/611	characterised	no	T2108178294
NMC-20200809-07	YAK07-Y-LB-33			Bacteria	Bacillota	Bacilli	Lactobacillales	Enterococcaceae	Enterococcus	Enterococcus durans	NBRC 100479(T)	BCQB01000108	100	0/679	characterised	no	T2108178295
NMC-20200809-07	YAK07-Y-LB-34			Bacteria	Bacillota	Bacilli	Lactobacillales	Streptococcaceae	Streptococcus	Streptococcus lutetiensis	CIP 106849(T)	DQ232532	99.86	1/717	characterised	no	T2108178296
NMC-20200809-07	YAK07-Y-LB-35			Bacteria	Bacillota	Bacilli	Lactobacillales	Enterococcaceae	Enterococcus	Enterococcus durans	NBRC 100479(T)	BCQB01000108	100	0/672	characterised	no	T2108178297
NMC-20200809-07	YAK07-Y-LB-36			Bacteria	Bacillota	Bacilli	Lactobacillales	Enterococcaceae	Enterococcus	Enterococcus durans	NBRC 100479(T)	BCQB01000108	99.77	1/431	characterised	no	T2108178298
NMC-20200809-07	YAK07-Y-LB-37			Bacteria	Bacillota	Bacilli	Lactobacillales	Enterococcaceae	Enterococcus	Enterococcus durans	NBRC 100479(T)	BCQB01000108	99.86	1/740	characterised	yes	T2108178299
NMC-20200809-07	YAK07-Y-LB-38			Bacteria	Bacillota	Bacilli	Lactobacillales	Enterococcaceae	Enterococcus	Enterococcus durans	NBRC 100479(T)	BCQB01000108	99.84	1/611	characterised	yes	T2108178300
NMC-20200809-07	YAK07-Y-LB-39			Bacteria	Bacillota	Bacilli	Lactobacillales	Enterococcaceae	Enterococcus	Enterococcus durans	NBRC 100479(T)	BCQB01000108	99.86	1/721	characterised	yes	T2108178301
NMC-20200809-08	YAK08-Y-LB-1			Bacteria	Bacillota	Bacilli	Lactobacillales	Enterococcaceae	Enterococcus	Enterococcus faecalis	ATCC 19433(T)	ASDA01000001	100	0/729	characterised	yes	T2108178302
NMC-20200809-08	YAK08-Y-LB-2			Bacteria	Bacillota	Bacilli	Lactobacillales	Enterococcaceae	Enterococcus	Enterococcus faecalis	ATCC 19433(T)	ASDA01000001	100	0/734	characterised	yes	T2108178303
NMC-20200809-08	YAK08-Y-LB-3			Bacteria	Bacillota	Bacilli	Lactobacillales	Enterococcaceae	Enterococcus	Enterococcus faecalis	ATCC 19433(T)	ASDA01000001	100	0/730	characterised	yes	T2108178304
NMC-20200809-08	YAK08-Y-LB-4			Bacteria	Bacillota	Bacilli	Lactobacillales	Streptococcaceae	Streptococcus	Streptococcus lutetiensis	CIP 106849(T)	DQ232532	99.86	1/714	characterised	yes	T2108178305
NMC-20200809-08	YAK08-Y-LB-5			Bacteria	Bacillota	Bacilli	Lactobacillales	Streptococcaceae	Streptococcus	Streptococcus lutetiensis	CIP 106849(T)	DQ232532	99.86	1/722	characterised	yes	T2108178306
NMC-20200809-08	YAK08-Y-LB-6			Bacteria	Bacillota	Bacilli	Lactobacillales	Streptococcaceae	Streptococcus	Streptococcus lutetiensis	CIP 106849(T)	DQ232532	99.86	1/720	characterised	no	T2108178307
NMC-20200809-08	YAK08-Y-LB-7			Bacteria	Bacillota	Bacilli	Lactobacillales	Streptococcaceae	Streptococcus	Streptococcus lutetiensis	CIP 106849(T)	DQ232532	99.86	1/709	characterised	no	T2108178308
NMC-20200809-08	YAK08-Y-LB-8			Bacteria	Bacillota	Bacilli	Lactobacillales	Enterococcaceae	Enterococcus	Enterococcus faecalis	ATCC 19433(T)	ASDA01000001	100	0/729	characterised	yes	T2108178309
NMC-20200809-08	YAK08-Y-LB-9			Bacteria	Bacillota	Bacilli	Lactobacillales	Enterococcaceae	Enterococcus	Enterococcus faecalis	ATCC 19433(T)	ASDA01000001	100	0/733	characterised	no	T2108178310
NMC-20200809-08	YAK08-Y-LB-10			Bacteria	Bacillota	Bacilli	Lactobacillales	Enterococcaceae	Enterococcus	Enterococcus faecalis	ATCC 19433(T)	ASDA01000001	100	0/731	characterised	yes	T2108178311
NMC-20200809-08	YAK08-Y-LB-11			Bacteria	Bacillota	Bacilli	Lactobacillales	Streptococcaceae	Streptococcus	Streptococcus lutetiensis	CIP 106849(T)	DQ232532	99.86	1/719	characterised	no	T2108178312
NMC-20200809-08	YAK08-Y-LB-12			Bacteria	Bacillota	Bacilli	Lactobacillales	Enterococcaceae	Enterococcus	Enterococcus faecalis	ATCC 19433(T)	ASDA01000001	100	0/732	characterised	no	T2108178313
NMC-20200809-08	YAK08-Y-LB-13			Bacteria	Bacillota	Bacilli	Lactobacillales	Enterococcaceae	Enterococcus	Enterococcus faecalis	ATCC 19433(T)	ASDA01000001	100	0/725	characterised	yes	T2108178314
NMC-20200809-08	YAK08-Y-LB-14			Bacteria	Bacillota	Bacilli	Lactobacillales	Enterococcaceae	Enterococcus	Enterococcus faecalis	ATCC 19433(T)	ASDA01000001	100	0/726	characterised	yes	T2108178315
NMC-20200809-08	YAK08-Y-LB-15			Bacteria	Bacillota	Clostridia	Clostridiales	Clostridiaceae	Clostridium	Clostridium perfringens	ATCC 13124(T)	CP000246	99.85	1/687	characterised	no	T2108178316
NMC-20200809-08	YAK08-Y-LB-16			Bacteria	Bacillota	Bacilli	Lactobacillales	Enterococcaceae	Enterococcus	Enterococcus durans	NBRC 100479(T)	BCQB01000108	100	0/625	characterised	no	T2108178317
NMC-20200809-08	YAK08-Y-LB-17			Bacteria	Bacillota	Bacilli	Lactobacillales	Enterococcaceae	Enterococcus	Enterococcus durans	NBRC 100479(T)	BCQB01000108	100	0/623	characterised	no	T2108178318
NMC-20200809-08	YAK08-Y-LB-18			Bacteria	Bacillota	Bacilli	Lactobacillales	Enterococcaceae	Enterococcus	Enterococcus durans	NBRC 100479(T)	BCQB01000108	100	0/717	characterised	no	T2108178319
NMC-20200809-08	YAK08-Y-LB-19			Bacteria	Bacillota	Bacilli	Lactobacillales	Enterococcaceae	Enterococcus	Enterococcus durans	NBRC 100479(T)	BCQB01000108	99.84	1/624	characterised	no	T2108178320
NMC-20200809-08	YAK08-Y-LB-20			Bacteria	Bacillota	Bacilli	Lactobacillales	Enterococcaceae	Enterococcus	Enterococcus durans	NBRC 100479(T)	BCQB01000108	99.86	1/721	characterised	yes	T2108178321
NMC-20200809-08	YAK08-Y-LB-21			Bacteria	Bacillota	Bacilli	Lactobacillales	Enterococcaceae	Enterococcus	Enterococcus durans	NBRC 100479(T)	BCQB01000108	100	0/600	characterised	yes	T2108178322
NMC-20200809-08	YAK08-Y-LB-22			Bacteria	Bacillota	Bacilli	Lactobacillales	Enterococcaceae	Enterococcus	Enterococcus durans	NBRC 100479(T)	BCQB01000108	99.86	1/735	characterised	no	T2108178323
NMC-20200809-08	YAK08-Y-LB-23			Bacteria	Bacillota	Bacilli	Lactobacillales	Enterococcaceae	Enterococcus	Enterococcus durans	NBRC 100479(T)	BCQB01000108	100	0/681	characterised	no	T2108178324
NMC-20200809-08	YAK08-Y-LB-24			Bacteria	Bacillota	Clostridia	Clostridiales	Clostridiaceae	Clostridium	Clostridium perfringens	ATCC 13124(T)	CP000246	99.85	1/687	characterised	no	T2108178325
NMC-20200809-08	YAK08-Y-LB-25			Bacteria	Bacillota	Clostridia	Clostridiales	Clostridiaceae	Clostridium	Clostridium perfringens	ATCC 13124(T)	CP000246	99.85	1/687	characterised	no	T2108178326
NMC-20200809-08	YAK08-Y-LB-26			Bacteria	Bacillota	Bacilli	Lactobacillales	Enterococcaceae	Enterococcus	Enterococcus durans	NBRC 100479(T)	BCQB01000108	99.86	1/721	characterised	yes	T2108178327
NMC-20200809-09	YAK09-Y-LB-2			Bacteria	Bacillota	Bacilli	Lactobacillales	Enterococcaceae	Enterococcus	Enterococcus durans	NBRC 100479(T)	BCQB01000108	100	0/711	characterised	no	T2108178329
NMC-20200809-09	YAK09-Y-LB-3			Bacteria	Bacillota	Bacilli	Lactobacillales	Streptococcaceae	Streptococcus	Streptococcus lutetiensis	CIP 106849(T)	DQ232532	99.86	1/723	characterised	no	T2108178330
NMC-20200809-09	YAK09-Y-LB-4			Bacteria	Bacillota	Bacilli	Lactobacillales	Enterococcaceae	Enterococcus	Enterococcus durans	NBRC 100479(T)	BCQB01000108	99.86	1/717	characterised	yes	T2108178331
NMC-20200809-09	YAK09-Y-LB-5			Bacteria	Bacillota	Bacilli	Lactobacillales	Enterococcaceae	Enterococcus	Enterococcus durans	NBRC 100479(T)	BCQB01000108	99.86	1/721	characterised	no	T2108178332
NMC-20200809-09	YAK09-Y-LB-6			Bacteria	Bacillota	Clostridia	Clostridiales	Clostridiaceae	Clostridium	Clostridium moniliforme	ATCC 25546(T)	L34622	99.85	1/686	characterised	yes	T2108179563
NMC-20200809-09	YAK09-Y-LB-7			Bacteria	Bacillota	Bacilli	Lactobacillales	Enterococcaceae	Enterococcus	Enterococcus durans	NBRC 100479(T)	BCQB01000108	100	0/721	characterised	no	T2108178334
NMC-20200809-09	YAK09-Y-LB-8			Bacteria	Bacillota	Bacilli	Lactobacillales	Enterococcaceae	Enterococcus	Enterococcus durans	NBRC 100479(T)	BCQB01000108	100	0/611	characterised	yes	T2108178335
NMC-20200809-09	YAK09-Y-LB-9			Bacteria	Bacillota	Bacilli	Lactobacillales	Enterococcaceae	Enterococcus	Enterococcus durans	NBRC 100479(T)	BCQB01000108	100	0/718	characterised	yes	T2108178336
NMC-20200809-09	YAK09-Y-LB-10			Bacteria	Bacillota	Bacilli	Lactobacillales	Enterococcaceae	Enterococcus	Enterococcus durans	NBRC 100479(T)	BCQB01000108	100	0/611	characterised	no	T2108178337
NMC-20200809-09	YAK09-Y-LB-11			Bacteria	Bacillota	Bacilli	Lactobacillales	Enterococcaceae	Enterococcus	Enterococcus durans	NBRC 100479(T)	BCQB01000108	100	0/667	characterised	no	T2108178338
NMC-20200809-09	YAK09-Y-LB-12			Bacteria	Bacillota	Bacilli	Lactobacillales	Enterococcaceae	Enterococcus	Enterococcus durans	NBRC 100479(T)	BCQB01000108	100	0/734	characterised	yes	T2108178339
NMC-20200809-09	YAK09-Y-LB-13			Bacteria	Bacillota	Clostridia	Clostridiales	Clostridiaceae	Clostridium	Clostridium moniliforme	ATCC 25546(T)	L34622	100	0/665	characterised	no	T2108178340
NMC-20200809-09	YAK09-Y-LB-14			Bacteria	Bacillota	Bacilli	Lactobacillales	Enterococcaceae	Enterococcus	Enterococcus durans	NBRC 100479(T)	BCQB01000108	100	0/623	characterised	yes	T2108178341
NMC-20200809-09	YAK09-Y-LB-15			Bacteria	Bacillota	Bacilli	Lactobacillales	Enterococcaceae	Enterococcus	Enterococcus durans	NBRC 100479(T)	BCQB01000108	100	0/607	characterised	yes	T2108178342
NMC-20200809-09	YAK09-Y-LB-16			Bacteria	Bacillota	Bacilli	Lactobacillales	Enterococcaceae	Enterococcus	Enterococcus durans	NBRC 100479(T)	BCQB01000108	99.86	1/721	characterised	no	T2108178343
NMC-20200809-09	YAK09-Y-LB-17			Bacteria	Bacillota	Clostridia	Clostridiales	Clostridiaceae	Clostridium	Clostridium moniliforme	ATCC 25546(T)	L34622	100	0/665	characterised	no	T2108178344
NMC-20200809-09	YAK09-Y-LB-18			Bacteria	Bacillota	Bacilli	Lactobacillales	Enterococcaceae	Enterococcus	Enterococcus durans	NBRC 100479(T)	BCQB01000108	100	0/719	characterised	no	T2108178345
NMC-20200809-09	YAK09-Y-LB-19			Bacteria	Bacillota	Clostridia	Clostridiales	Clostridiaceae	Clostridium	Clostridium moniliforme	ATCC 25546(T)	L34622	100	0/665	characterised	no	T2108178346
NMC-20200809-09	YAK09-Y-LB-20			Bacteria	Bacillota	Clostridia	Clostridiales	Clostridiaceae	Clostridium	Clostridium perfringens	ATCC 13124(T)	CP000246	99.85	1/687	characterised	no	T2108178347
NMC-20200809-09	YAK09-Y-LB-21			Bacteria	Bacillota	Bacilli	Lactobacillales	Enterococcaceae	Enterococcus	Enterococcus durans	NBRC 100479(T)	BCQB01000108	100	0/717	characterised	no	T2108178348
NMC-20200809-09	YAK09-Y-LB-22			Bacteria	Bacillota	Bacilli	Lactobacillales	Enterococcaceae	Enterococcus	Enterococcus durans	NBRC 100479(T)	BCQB01000108	100	0/717	characterised	no	T2108178349
NMC-20200809-09	YAK09-Y-LB-23			Bacteria	Bacillota	Bacilli	Lactobacillales	Enterococcaceae	Enterococcus	Enterococcus durans	NBRC 100479(T)	BCQB01000108	99.86	1/734	characterised	no	T2108178350
NMC-20200809-09	YAK09-Y-LB-24			Bacteria	Bacillota	Bacilli	Lactobacillales	Enterococcaceae	Enterococcus	Enterococcus durans	NBRC 100479(T)	BCQB01000108	99.86	1/721	characterised	no	T2108178351
NMC-20200809-09	YAK09-Y-LB-25			Bacteria	Bacillota	Clostridia	Clostridiales	Clostridiaceae	Clostridium	Clostridium perfringens	ATCC 13124(T)	CP000246	99.85	1/663	characterised	no	T2108178352
NMC-20200809-09	YAK09-Y-LB-26			Bacteria	Bacillota	Clostridia	Clostridiales	Clostridiaceae	Clostridium	Clostridium perfringens	ATCC 13124(T)	CP000246	99.86	1/693	characterised	no	T2108178353
NMC-20200809-09	YAK09-Y-LB-27			Bacteria	Bacillota	Clostridia	Clostridiales	Clostridiaceae	Clostridium	Clostridium perfringens	ATCC 13124(T)	CP000246	99.86	1/692	characterised	no	T2108178354
NMC-20200809-09	YAK09-Y-LB-28			Bacteria	Bacillota	Clostridia	Clostridiales	Clostridiaceae	Clostridium	Clostridium moniliforme	ATCC 25546(T)	L34622	100	0/665	characterised	no	T2108178355
NMC-20200809-09	YAK09-Y-LB-29			Bacteria	Bacillota	Clostridia	Clostridiales	Clostridiaceae	Clostridium	Clostridium perfringens	ATCC 13124(T)	CP000246	99.85	1/687	characterised	no	T2108178356
NMC-20200809-09	YAK09-Y-LB-30			Bacteria	Bacillota	Bacilli	Lactobacillales	Enterococcaceae	Enterococcus	Enterococcus durans	NBRC 100479(T)	BCQB01000108	99.86	1/717	characterised	no	T2108178357
NMC-20200809-09	YAK09-Y-LB-31			Bacteria	Bacillota	Bacilli	Lactobacillales	Enterococcaceae	Enterococcus	Enterococcus durans	NBRC 100479(T)	BCQB01000108	100	0/667	characterised	yes	T2108178210
NMC-20200809-09	YAK09-Y-LB-33			Bacteria	Bacillota	Clostridia	Clostridiales	Clostridiaceae	Clostridium	Clostridium moniliforme	ATCC 25546(T)	L34622	100	0/665	characterised	no	T2108178212
NMC-20200809-09	YAK09-Y-LB-34			Bacteria	Bacillota	Clostridia	Clostridiales	Clostridiaceae	Clostridium	Clostridium moniliforme	ATCC 25546(T)	L34622	100	0/684	characterised	yes	T2108178213
NMC-20200809-09	YAK09-Y-LB-35			Bacteria	Bacillota	Bacilli	Lactobacillales	Enterococcaceae	Enterococcus	Enterococcus durans	NBRC 100479(T)	BCQB01000108	99.85	1/681	characterised	yes	T2108178214
NMC-20200809-011	YAK11-Y-LB-1			Bacteria	Bacillota	Bacilli	Lactobacillales	Enterococcaceae	Enterococcus	Enterococcus hirae	ATCC 9790(T)	CP003504	100	0/717	characterised	no	T2108178215
NMC-20200809-011	YAK11-Y-LB-2			Bacteria	Bacillota	Bacilli	Lactobacillales	Enterococcaceae	Enterococcus	Enterococcus hirae	ATCC 9790(T)	CP003504	100	0/736	characterised	no	T2108178216
NMC-20200809-011	YAK11-Y-LB-4			Bacteria	Bacillota	Bacilli	Lactobacillales	Streptococcaceae	Streptococcus	Streptococcus lutetiensis	CIP 106849(T)	DQ232532	99.86	1/716	characterised	no	T2108178218
NMC-20200809-011	YAK11-Y-LB-5			Bacteria	Bacillota	Bacilli	Lactobacillales	Streptococcaceae	Streptococcus	Streptococcus lutetiensis	CIP 106849(T)	DQ232532	99.72	2/717	characterised	yes	T2108179449
NMC-20200809-011	YAK11-Y-LB-6			Bacteria	Bacillota	Bacilli	Lactobacillales	Streptococcaceae	Streptococcus	Streptococcus lutetiensis	CIP 106849(T)	DQ232532	99.72	2/716	characterised	no	T2108178220
NMC-20200809-011	YAK11-Y-LB-7			Bacteria	Bacillota	Bacilli	Lactobacillales	Enterococcaceae	Enterococcus	Enterococcus hirae	ATCC 9790(T)	CP003504	100	0/717	characterised	no	T2108178221
NMC-20200809-011	YAK11-Y-LB-8			Bacteria	Bacillota	Bacilli	Lactobacillales	Streptococcaceae	Streptococcus	Streptococcus lutetiensis	CIP 106849(T)	DQ232532	99.72	2/709	characterised	no	T2108178222
NMC-20200809-011	YAK11-Y-LB-9			Bacteria	Bacillota	Bacilli	Lactobacillales	Streptococcaceae	Streptococcus	Streptococcus lutetiensis	CIP 106849(T)	DQ232532	99.73	2/729	characterised	no	T2108178223
NMC-20200809-011	YAK11-Y-LB-10			Bacteria	Bacillota	Bacilli	Lactobacillales	Streptococcaceae	Streptococcus	Streptococcus lutetiensis	CIP 106849(T)	DQ232532	99.73	2/729	characterised	yes	T2108178224
NMC-20200809-011	YAK11-Y-LB-11			Bacteria	Bacillota	Bacilli	Lactobacillales	Enterococcaceae	Enterococcus	Enterococcus hirae	ATCC 9790(T)	CP003504	100	0/717	characterised	no	T2108178225
NMC-20200809-011	YAK11-Y-LB-12			Bacteria	Bacillota	Bacilli	Lactobacillales	Enterococcaceae	Enterococcus	Enterococcus hirae	ATCC 9790(T)	CP003504	100	0/717	characterised	no	T2108178226
NMC-20200809-011	YAK11-Y-LB-13			Bacteria	Bacillota	Bacilli	Lactobacillales	Streptococcaceae	Streptococcus	Streptococcus lutetiensis	CIP 106849(T)	DQ232532	99.72	2/723	characterised	no	T2108178227
NMC-20200809-011	YAK11-Y-LB-14			Bacteria	Bacillota	Bacilli	Lactobacillales	Streptococcaceae	Streptococcus	Streptococcus lutetiensis	CIP 106849(T)	DQ232532	99.72	2/711	characterised	no	T2108178228
NMC-20200809-011	YAK11-Y-LB-15			Bacteria	Bacillota	Bacilli	Lactobacillales	Enterococcaceae	Enterococcus	Enterococcus hirae	ATCC 9790(T)	CP003504	99.85	1/660	characterised	no	T2108178229
NMC-20200809-011	YAK11-Y-LB-16			Bacteria	Bacillota	Bacilli	Lactobacillales	Streptococcaceae	Streptococcus	Streptococcus lutetiensis	CIP 106849(T)	DQ232532	99.72	2/716	characterised	no	T2108178230
NMC-20200809-011	YAK11-Y-LB-18			Bacteria	Bacillota	Bacilli	Lactobacillales	Enterococcaceae	Enterococcus	Enterococcus hirae	ATCC 9790(T)	CP003504	100	0/698	characterised	no	T2108178232
NMC-20200809-011	YAK11-Y-LB-19			Bacteria	Bacillota	Bacilli	Lactobacillales	Enterococcaceae	Enterococcus	Enterococcus hirae	ATCC 9790(T)	CP003504	100	0/698	characterised	no	T2108178233
NMC-20200809-011	YAK11-Y-LB-20			Bacteria	Bacillota	Bacilli	Lactobacillales	Streptococcaceae	Streptococcus	Streptococcus lutetiensis	CIP 106849(T)	DQ232532	99.86	1/715	characterised	no	T2108178234
NMC-20200809-011	YAK11-Y-LB-21			Bacteria	Bacillota	Bacilli	Lactobacillales	Streptococcaceae	Streptococcus	Streptococcus lutetiensis	CIP 106849(T)	DQ232532	99.72	2/718	characterised	no	T2108178235
NMC-20200809-011	YAK11-Y-LB-22			Bacteria	Bacillota	Bacilli	Lactobacillales	Streptococcaceae	Streptococcus	Streptococcus lutetiensis	CIP 106849(T)	DQ232532	99.72	2/705	characterised	no	T2108178236
NMC-20200809-011	YAK11-Y-LB-23			Bacteria	Bacillota	Bacilli	Lactobacillales	Streptococcaceae	Streptococcus	Streptococcus lutetiensis	CIP 106849(T)	DQ232532	99.72	2/714	characterised	no	T2108178237
NMC-20200809-011	YAK11-Y-LB-24			Bacteria	Pseudomonadota	GammaPseudomonadota	Enterobacterales	Enterobacteriaceae	Escherichia	Escherichia fergusonii	ATCC 35469(T)	CU928158	99.29	5/709	characterised	yes	T2108178238
NMC-20200809-011	YAK11-Y-LB-25			Bacteria	Bacillota	Bacilli	Lactobacillales	Enterococcaceae	Enterococcus	Enterococcus hirae	ATCC 9790(T)	CP003504	100	0/717	characterised	no	T2108178239
NMC-20200809-011	YAK11-Y-LB-26			Bacteria	Bacillota	Bacilli	Lactobacillales	Enterococcaceae	Enterococcus	Enterococcus hirae	ATCC 9790(T)	CP003504	100	0/733	characterised	no	T2108178240
NMC-20200809-011	YAK11-Y-LB-27			Bacteria	Bacillota	Bacilli	Lactobacillales	Enterococcaceae	Enterococcus	Enterococcus hirae	ATCC 9790(T)	CP003504	100	0/721	characterised	no	T2108178241
NMC-20200809-011	YAK11-Y-LB-28			Bacteria	Bacillota	Bacilli	Lactobacillales	Streptococcaceae	Streptococcus	Streptococcus lutetiensis	CIP 106849(T)	DQ232532	99.72	2/720	characterised	no	T2108178242
NMC-20200809-011	YAK11-Y-LB-29			Bacteria	Bacillota	Bacilli	Lactobacillales	Enterococcaceae	Enterococcus	Enterococcus hirae	ATCC 9790(T)	CP003504	100	0/734	characterised	no	T2108178243
NMC-20200809-011	YAK11-Y-LB-30			Bacteria	Bacillota	Bacilli	Lactobacillales	Enterococcaceae	Enterococcus	Enterococcus hirae	ATCC 9790(T)	CP003504	100	0/697	characterised	no	T2108178244
NMC-20200809-011	YAK11-Y-LB-31			Bacteria	Bacillota	Bacilli	Lactobacillales	Enterococcaceae	Enterococcus	Enterococcus hirae	ATCC 9790(T)	CP003504	100	0/731	characterised	no	T2108178245
NMC-20200809-011	YAK11-Y-LB-32			Bacteria	Bacillota	Bacilli	Lactobacillales	Enterococcaceae	Enterococcus	Enterococcus hirae	ATCC 9790(T)	CP003504	100	0/735	characterised	no	T2108178246
NMC-20200809-011	YAK11-Y-LB-33			Bacteria	Bacillota	Bacilli	Lactobacillales	Enterococcaceae	Enterococcus	Enterococcus hirae	ATCC 9790(T)	CP003504	99.86	1/731	characterised	no	T2108178247
NMC-20200809-011	YAK11-Y-LB-34			Bacteria	Bacillota	Bacilli	Lactobacillales	Enterococcaceae	Enterococcus	Enterococcus hirae	ATCC 9790(T)	CP003504	100	0/730	characterised	no	T2108178248
NMC-20200809-011	YAK11-Y-LB-35			Bacteria	Bacillota	Bacilli	Lactobacillales	Streptococcaceae	Streptococcus	Streptococcus lutetiensis	CIP 106849(T)	DQ232532	99.72	2/712	characterised	no	T2108178249
NMC-20200809-011	YAK11-Y-LB-36			Bacteria	Bacillota	Bacilli	Lactobacillales	Enterococcaceae	Enterococcus	Enterococcus hirae	ATCC 9790(T)	CP003504	100	0/625	characterised	no	T2108178250
NMC-20200809-011	YAK11-Y-LB-37			Bacteria	Bacillota	Bacilli	Lactobacillales	Streptococcaceae	Streptococcus	Streptococcus lutetiensis	CIP 106849(T)	DQ232532	99.72	2/718	characterised	no	T2108178251
NMC-20200809-011	YAK11-Y-LB-38			Bacteria	Bacillota	Bacilli	Lactobacillales	Enterococcaceae	Enterococcus	Enterococcus hirae	ATCC 9790(T)	CP003504	100	0/713	characterised	no	T2108178252
NMC-20200809-011	YAK11-Y-LB-39			Bacteria	Bacillota	Bacilli	Lactobacillales	Streptococcaceae	Streptococcus	Streptococcus lutetiensis	CIP 106849(T)	DQ232532	99.72	2/713	characterised	no	T2108178253
NMC-20200809-011	YAK11-Y-LB-40			Bacteria	Bacillota	Bacilli	Lactobacillales	Streptococcaceae	Streptococcus	Streptococcus lutetiensis	CIP 106849(T)	DQ232532	99.72	2/722	characterised	no	T2108178254
NMC-20200809-011	YAK11-Y-LB-41			Bacteria	Bacillota	Bacilli	Lactobacillales	Enterococcaceae	Enterococcus	Enterococcus hirae	ATCC 9790(T)	CP003504	100	0/697	characterised	no	T2108178255
NMC-20200809-011	YAK11-Y-LB-42			Bacteria	Bacillota	Bacilli	Lactobacillales	Enterococcaceae	Enterococcus	Enterococcus hirae	ATCC 9790(T)	CP003504	100	0/736	characterised	no	T2108178256
NMC-20200809-011	YAK11-Y-LB-43			Bacteria	Bacillota	Bacilli	Lactobacillales	Enterococcaceae	Enterococcus	Enterococcus hirae	ATCC 9790(T)	CP003504	100	0/718	characterised	no	T2108178257
NMC-20200809-011	YAK11-Y-LB-44			Bacteria	Bacillota	Bacilli	Lactobacillales	Enterococcaceae	Enterococcus	Enterococcus hirae	ATCC 9790(T)	CP003504	100	0/711	characterised	no	T2108178258
NMC-20200809-011	YAK11-Y-LB-45			Bacteria	Bacillota	Bacilli	Lactobacillales	Enterococcaceae	Enterococcus	Enterococcus hirae	ATCC 9790(T)	CP003504	99.73	2/730	characterised	no	T2108179489
NMC-20200809-011	YAK11-Y-LB-46			Bacteria	Bacillota	Bacilli	Lactobacillales	Enterococcaceae	Enterococcus	Enterococcus hirae	ATCC 9790(T)	CP003504	100	0/697	characterised	no	T2108178260
NMC-20200809-011	YAK11-Y-LB-47			Bacteria	Bacillota	Bacilli	Lactobacillales	Streptococcaceae	Streptococcus	Streptococcus lutetiensis	CIP 106849(T)	DQ232532	99.72	2/714	characterised	no	T2108178261
NMC-20200809-011	YAK11-Y-LB-48			Bacteria	Bacillota	Bacilli	Lactobacillales	Enterococcaceae	Enterococcus	Enterococcus hirae	ATCC 9790(T)	CP003504	100	0/697	characterised	no	T2108178262
NMC-20200809-04	YAK04-Y-104-24	Anaerobic	Modified MPYG	Bacteria	Actinomycetota	Coriobacteriia	Coriobacteriales	Coriobacteriaceae	Collinsella	Collinsella vaginalis	Marseille-P2666(T)	LT838843	98.56	10/693	novel species	yes	T2106134285
NMC-20200809-04	YAK04-Y-MRS-6	Anaerobic	Modified MRS	Bacteria	Bacillota	Bacilli	Lactobacillales	Streptococcaceae	Streptococcus	Streptococcus lutetiensis	CIP 106849(T)	DQ232532	99.86	1/719	characterised	no	T2108177864
NMC-20200809-04	YAK04-Y-MRS-5			Bacteria	Bacillota	Bacilli	Lactobacillales	Streptococcaceae	Streptococcus	Streptococcus lutetiensis	CIP 106849(T)	DQ232532	99.86	1/720	characterised	no	T2108177863
NMC-20200809-04	YAK04-Y-MRS-4			Bacteria	Pseudomonadota	GammaPseudomonadota	Enterobacterales	Enterobacteriaceae	Escherichia	Shigella flexneri	ATCC 29903(T)	X96963	100	0/688	characterised	no	T2108177862
NMC-20200809-04	YAK04-Y-MRS-3			Bacteria	Bacillota	Bacilli	Lactobacillales	Streptococcaceae	Streptococcus	Streptococcus lutetiensis	CIP 106849(T)	DQ232532	99.86	1/721	characterised	no	T2108177861
NMC-20200809-04	YAK04-Y-MRS-2			Bacteria	Bacillota	Bacilli	Lactobacillales	Streptococcaceae	Streptococcus	Streptococcus lutetiensis	CIP 106849(T)	DQ232532	99.86	1/718	characterised	no	T2108177860
NMC-20200809-04	YAK04-Y-MRS-1			Bacteria	Bacillota	Bacilli	Lactobacillales	Streptococcaceae	Streptococcus	Streptococcus lutetiensis	CIP 106849(T)	DQ232532	99.86	1/724	characterised	no	T2108177859
NMC-20200809-03	YAK03-Y-MRS-10			Bacteria	Bacillota	Bacilli	Lactobacillales	Streptococcaceae	Streptococcus	Streptococcus lutetiensis	CIP 106849(T)	DQ232532	99.86	1/718	characterised	no	T2108177868
NMC-20200809-03	YAK03-Y-MRS-9			Bacteria	Bacillota	Bacilli	Lactobacillales	Streptococcaceae	Streptococcus	Streptococcus lutetiensis	CIP 106849(T)	DQ232532	99.86	1/720	characterised	yes	T2106134232
NMC-20200809-03	YAK03-Y-MRS-7*			Bacteria	Bacillota	Clostridia	Clostridiales	Lachnospiraceae	Shuttleworthia	GQ358442_s	SHTP441	GQ358442	92.56	53/712	novel species	yes	T2106134264
NMC-20200809-02	YAK02-Y-MRS-16			Bacteria	Bacillota	Bacilli	Lactobacillales	Streptococcaceae	Streptococcus	Streptococcus lutetiensis	CIP 106849(T)	DQ232532	99.86	1/724	characterised	no	T2108177874
NMC-20200809-02	YAK02-Y-MRS-15			Bacteria	Bacillota	Bacilli	Lactobacillales	Streptococcaceae	Streptococcus	Streptococcus lutetiensis	CIP 106849(T)	DQ232532	99.86	1/718	characterised	no	T2108177873
NMC-20200809-02	YAK02-Y-MRS-14			Bacteria	Bacillota	Bacilli	Lactobacillales	Streptococcaceae	Streptococcus	Streptococcus lutetiensis	CIP 106849(T)	DQ232532	99.86	1/716	characterised	no	T2108177872
NMC-20200809-02	YAK02-Y-MRS-13			Bacteria	Bacillota	Bacilli	Lactobacillales	Streptococcaceae	Streptococcus	Streptococcus lutetiensis	CIP 106849(T)	DQ232532	99.85	1/684	characterised	yes	T2106134256
NMC-20200809-02	YAK02-Y-MRS-12			Bacteria	Bacillota	Bacilli	Lactobacillales	Streptococcaceae	Streptococcus	Streptococcus lutetiensis	CIP 106849(T)	DQ232532	99.86	1/717	characterised	no	T2108177870
NMC-20200809-02	YAK02-Y-MRS-11			Bacteria	Bacillota	Bacilli	Lactobacillales	Streptococcaceae	Streptococcus	Streptococcus lutetiensis	CIP 106849(T)	DQ232532	99.86	1/717	characterised	no	T2108177869
NMC-20200809-07	YAK07-Y-MRS-1	Anaerobic	Modified MRS	Bacteria	Bacillota	Bacilli	Lactobacillales	Streptococcaceae	Streptococcus	Streptococcus lutetiensis	CIP 106849(T)	DQ232532	99.86	1/723	characterised	yes	T2108178141
NMC-20200809-07	YAK07-Y-MRS-2			Bacteria	Bacillota	Bacilli	Lactobacillales	Streptococcaceae	Streptococcus	Streptococcus lutetiensis	CIP 106849(T)	DQ232532	99.86	1/723	characterised	yes	T2108178142
NMC-20200809-07	YAK07-Y-MRS-3			Bacteria	Bacillota	Bacilli	Lactobacillales	Enterococcaceae	Enterococcus	Enterococcus durans	NBRC 100479(T)	BCQB01000108	99.86	1/721	characterised	no	T2108178143
NMC-20200809-07	YAK07-Y-MRS-4			Bacteria	Bacillota	Bacilli	Lactobacillales	Streptococcaceae	Streptococcus	Streptococcus lutetiensis	CIP 106849(T)	DQ232532	99.86	1/727	characterised	yes	T2108178144
NMC-20200809-07	YAK07-Y-MRS-5			Bacteria	Bacillota	Bacilli	Lactobacillales	Streptococcaceae	Streptococcus	Streptococcus lutetiensis	CIP 106849(T)	DQ232532	99.86	1/723	characterised	yes	T2108178145
NMC-20200809-07	YAK07-Y-MRS-6			Bacteria	Bacillota	Bacilli	Lactobacillales	Streptococcaceae	Streptococcus	Streptococcus lutetiensis	CIP 106849(T)	DQ232532	99.86	1/722	characterised	no	T2108178146
NMC-20200809-07	YAK07-Y-MRS-7			Bacteria	Bacillota	Bacilli	Lactobacillales	Enterococcaceae	Enterococcus	Enterococcus durans	NBRC 100479(T)	BCQB01000108	100	0/730	characterised	yes	T2108178147
NMC-20200809-07	YAK07-Y-MRS-8			Bacteria	Bacillota	Bacilli	Lactobacillales	Streptococcaceae	Streptococcus	Streptococcus lutetiensis	CIP 106849(T)	DQ232532	99.86	1/720	characterised	no	T2108178148
NMC-20200809-07	YAK07-Y-MRS-9			Bacteria	Bacillota	Clostridia	Clostridiales	Clostridiaceae	Clostridium	Clostridium moniliforme	ATCC 25546(T)	L34622	100	0/668	characterised	no	T2108178149
NMC-20200809-07	YAK07-Y-MRS-10			Bacteria	Bacillota	Bacilli	Lactobacillales	Streptococcaceae	Streptococcus	Streptococcus lutetiensis	CIP 106849(T)	DQ232532	99.86	1/720	characterised	yes	T2108178150
NMC-20200809-07	YAK07-Y-MRS-11			Bacteria	Bacillota	Bacilli	Lactobacillales	Streptococcaceae	Streptococcus	Streptococcus lutetiensis	CIP 106849(T)	DQ232532	99.86	1/725	characterised	yes	T2108178151
NMC-20200809-07	YAK07-Y-MRS-12			Bacteria	Bacillota	Bacilli	Lactobacillales	Streptococcaceae	Streptococcus	Streptococcus lutetiensis	CIP 106849(T)	DQ232532	99.86	1/716	characterised	yes	T2108178152
NMC-20200809-07	YAK07-Y-MRS-13			Bacteria	Bacillota	Bacilli	Lactobacillales	Enterococcaceae	Enterococcus	Enterococcus durans	NBRC 100479(T)	BCQB01000108	99.86	1/739	characterised	no	T2108178153
NMC-20200809-07	YAK07-Y-MRS-14			Bacteria	Bacillota	Bacilli	Lactobacillales	Streptococcaceae	Streptococcus	Streptococcus equinus	ATCC 9812(T)	GL698435	99.04	7/730	characterised	yes	T2108178154
NMC-20200809-07	YAK07-Y-MRS-15			Bacteria	Bacillota	Bacilli	Lactobacillales	Streptococcaceae	Streptococcus	Streptococcus lutetiensis	CIP 106849(T)	DQ232532	99.86	1/726	characterised	yes	T2108178155
NMC-20200809-07	YAK07-Y-MRS-16			Bacteria	Bacillota	Bacilli	Lactobacillales	Streptococcaceae	Streptococcus	Streptococcus lutetiensis	CIP 106849(T)	DQ232532	99.86	1/724	characterised	yes	T2108178156
NMC-20200809-07	YAK07-Y-MRS-17			Bacteria	Bacillota	Clostridia	Clostridiales	Clostridiaceae	Clostridium	Clostridium moniliforme	ATCC 25546(T)	L34622	99.71	2/695	characterised	yes	T2108178157
NMC-20200809-07	YAK07-Y-MRS-18			Bacteria	Bacillota	Bacilli	Lactobacillales	Streptococcaceae	Streptococcus	Streptococcus lutetiensis	CIP 106849(T)	DQ232532	99.85	1/675	characterised	yes	T2108178158
NMC-20200809-07	YAK07-Y-MRS-19			Bacteria	Bacillota	Clostridia	Clostridiales	Clostridiaceae	Clostridium	Clostridium moniliforme	ATCC 25546(T)	L34622	100	0/674	characterised	yes	T2108178159
NMC-20200809-07	YAK07-Y-MRS-20			Bacteria	Bacillota	Bacilli	Lactobacillales	Streptococcaceae	Streptococcus	Streptococcus lutetiensis	CIP 106849(T)	DQ232532	99.86	1/721	characterised	yes	T2108178160
NMC-20200809-07	YAK07-Y-MRS-21			Bacteria	Bacillota	Bacilli	Lactobacillales	Streptococcaceae	Streptococcus	Streptococcus lutetiensis	CIP 106849(T)	DQ232532	99.86	1/723	characterised	yes	T2108178161
NMC-20200809-07	YAK07-Y-MRS-22			Bacteria	Bacillota	Clostridia	Clostridiales	Clostridiaceae	Clostridium	Clostridium moniliforme	ATCC 25546(T)	L34622	99.71	2/696	characterised	no	T2108178162
NMC-20200809-07	YAK07-Y-MRS-23			Bacteria	Bacillota	Bacilli	Lactobacillales	Enterococcaceae	Enterococcus	Enterococcus durans	NBRC 100479(T)	BCQB01000108	99.87	1/742	characterised	yes	T2108178163
NMC-20200809-07	YAK07-Y-MRS-24			Bacteria	Bacillota	Clostridia	Clostridiales	Clostridiaceae	Clostridium	Clostridium moniliforme	ATCC 25546(T)	L34622	99.71	2/694	characterised	no	T2108178164
NMC-20200809-08	YAK08-Y-MRS-B-1			Bacteria	Bacillota	Bacilli	Lactobacillales	Streptococcaceae	Streptococcus	Streptococcus lutetiensis	CIP 106849(T)	DQ232532	99.86	1/721	characterised	no	T2108178165
NMC-20200809-08	YAK08-Y-MRS-B-3			Bacteria	Bacillota	Bacilli	Lactobacillales	Streptococcaceae	Streptococcus	Streptococcus lutetiensis	CIP 106849(T)	DQ232532	99.86	1/713	characterised	no	T2108178167
NMC-20200809-08	YAK08-Y-MRS-B-4			Bacteria	Bacillota	Bacilli	Lactobacillales	Streptococcaceae	Streptococcus	Streptococcus lutetiensis	CIP 106849(T)	DQ232532	99.86	1/722	characterised	yes	T2108178168
NMC-20200809-08	YAK08-Y-MRS-B-6			Bacteria	Bacillota	Bacilli	Lactobacillales	Streptococcaceae	Streptococcus	Streptococcus lutetiensis	CIP 106849(T)	DQ232532	99.86	1/709	characterised	yes	T2108178169
NMC-20200809-08	YAK08-Y-MRS-B-7			Bacteria	Bacillota	Bacilli	Lactobacillales	Streptococcaceae	Streptococcus	Streptococcus lutetiensis	CIP 106849(T)	DQ232532	99.72	2/721	characterised	yes	T2108178170
NMC-20200809-08	YAK08-Y-MRS-B-9			Bacteria	Bacillota	Bacilli	Lactobacillales	Streptococcaceae	Streptococcus	Streptococcus lutetiensis	CIP 106849(T)	DQ232532	99.72	2/720	characterised	no	T2108178171
NMC-20200809-08	YAK08-Y-MRS-B-10			Bacteria	Bacillota	Bacilli	Lactobacillales	Streptococcaceae	Streptococcus	Streptococcus lutetiensis	CIP 106849(T)	DQ232532	99.86	1/721	characterised	no	T2108178172
NMC-20200809-08	YAK08-Y-MRS-B-11			Bacteria	Bacillota	Bacilli	Lactobacillales	Streptococcaceae	Streptococcus	Streptococcus lutetiensis	CIP 106849(T)	DQ232532	99.86	1/721	characterised	yes	T2108178173
NMC-20200809-08	YAK08-Y-MRS-B-12			Bacteria	Bacillota	Bacilli	Lactobacillales	Streptococcaceae	Streptococcus	Streptococcus lutetiensis	CIP 106849(T)	DQ232532	99.86	1/723	characterised	no	T2108178174
NMC-20200809-08	YAK08-Y-MRS-B-13			Bacteria	Bacillota	Bacilli	Lactobacillales	Streptococcaceae	Streptococcus	Streptococcus lutetiensis	CIP 106849(T)	DQ232532	99.86	1/718	characterised	no	T2108178175
NMC-20200809-08	YAK08-Y-MRS-B-14			Bacteria	Bacillota	Bacilli	Lactobacillales	Streptococcaceae	Streptococcus	Streptococcus lutetiensis	CIP 106849(T)	DQ232532	99.72	2/721	characterised	yes	T2108178176
NMC-20200809-08	YAK08-Y-MRS-B-16			Bacteria	Bacillota	Bacilli	Lactobacillales	Streptococcaceae	Streptococcus	Streptococcus lutetiensis	CIP 106849(T)	DQ232532	99.72	2/721	characterised	yes	T2108178177
NMC-20200809-08	YAK08-Y-MRS-B-17			Bacteria	Bacillota	Bacilli	Lactobacillales	Streptococcaceae	Streptococcus	Streptococcus lutetiensis	CIP 106849(T)	DQ232532	99.86	1/720	characterised	yes	T2108178178
NMC-20200809-08	YAK08-Y-MRS-B-19			Bacteria	Bacillota	Bacilli	Lactobacillales	Streptococcaceae	Streptococcus	Streptococcus lutetiensis	CIP 106849(T)	DQ232532	99.72	2/723	characterised	yes	T2108178180
NMC-20200809-08	YAK08-Y-MRS-B-20			Bacteria	Bacillota	Bacilli	Lactobacillales	Streptococcaceae	Streptococcus	Streptococcus lutetiensis	CIP 106849(T)	DQ232532	99.86	1/725	characterised	yes	T2108178181
NMC-20200809-08	YAK08-Y-MRS-B-21			Bacteria	Bacillota	Bacilli	Lactobacillales	Streptococcaceae	Streptococcus	Streptococcus lutetiensis	CIP 106849(T)	DQ232532	99.86	1/717	characterised	yes	T2108178182
NMC-20200809-08	YAK08-Y-MRS-B-22			Bacteria	Bacillota	Bacilli	Lactobacillales	Streptococcaceae	Streptococcus	Streptococcus lutetiensis	CIP 106849(T)	DQ232532	99.86	1/711	characterised	yes	T2108178183
NMC-20200809-08	YAK08-Y-MRS-B-23			Bacteria	Bacillota	Bacilli	Lactobacillales	Streptococcaceae	Streptococcus	Streptococcus lutetiensis	CIP 106849(T)	DQ232532	99.86	1/718	characterised	yes	T2108178184
NMC-20200809-08	YAK08-Y-MRS-B-24			Bacteria	Bacillota	Bacilli	Lactobacillales	Streptococcaceae	Streptococcus	Streptococcus lutetiensis	CIP 106849(T)	DQ232532	99.86	1/717	characterised	no	T2108178185
NMC-20200809-08	YAK08-Y-MRS-B-25			Bacteria	Bacillota	Bacilli	Lactobacillales	Streptococcaceae	Streptococcus	Streptococcus lutetiensis	CIP 106849(T)	DQ232532	99.72	2/724	characterised	yes	T2108178186
NMC-20200809-08	YAK08-Y-MRS-B-26			Bacteria	Bacillota	Bacilli	Lactobacillales	Streptococcaceae	Streptococcus	Streptococcus lutetiensis	CIP 106849(T)	DQ232532	99.86	1/717	characterised	no	T2108178187
NMC-20200809-08	YAK08-Y-MRS-B-27			Bacteria	Bacillota	Bacilli	Lactobacillales	Streptococcaceae	Streptococcus	Streptococcus lutetiensis	CIP 106849(T)	DQ232532	99.86	1/722	characterised	yes	T2108178188
NMC-20200809-09	YAK09-Y-MRS-1			Bacteria	Bacillota	Bacilli	Lactobacillales	Streptococcaceae	Streptococcus	Streptococcus lutetiensis	CIP 106849(T)	DQ232532	99.86	1/720	characterised	yes	T2108178189
NMC-20200809-09	YAK09-Y-MRS-2			Bacteria	Bacillota	Bacilli	Lactobacillales	Streptococcaceae	Streptococcus	Streptococcus lutetiensis	CIP 106849(T)	DQ232532	99.86	1/717	characterised	yes	T2108178190
NMC-20200809-09	YAK09-Y-MRS-3			Bacteria	Bacillota	Bacilli	Lactobacillales	Streptococcaceae	Streptococcus	Streptococcus lutetiensis	CIP 106849(T)	DQ232532	99.86	1/720	characterised	no	T2108178191
NMC-20200809-09	YAK09-Y-MRS-4			Bacteria	Bacillota	Bacilli	Lactobacillales	Streptococcaceae	Streptococcus	Streptococcus lutetiensis	CIP 106849(T)	DQ232532	99.86	1/722	characterised	yes	T2108178192
NMC-20200809-09	YAK09-Y-MRS-5			Bacteria	Bacillota	Bacilli	Lactobacillales	Streptococcaceae	Streptococcus	Streptococcus lutetiensis	CIP 106849(T)	DQ232532	99.86	1/722	characterised	no	T2108178193
NMC-20200809-09	YAK09-Y-MRS-6			Bacteria	Bacillota	Bacilli	Lactobacillales	Streptococcaceae	Streptococcus	Streptococcus lutetiensis	CIP 106849(T)	DQ232532	99.86	1/722	characterised	no	T2108178194
NMC-20200809-09	YAK09-Y-MRS-7			Bacteria	Bacillota	Bacilli	Lactobacillales	Enterococcaceae	Enterococcus	Enterococcus durans	NBRC 100479(T)	BCQB01000108	100	0/734	characterised	no	T2108178195
NMC-20200809-09	YAK09-Y-MRS-8			Bacteria	Bacillota	Bacilli	Lactobacillales	Streptococcaceae	Streptococcus	Streptococcus lutetiensis	CIP 106849(T)	DQ232532	99.86	1/719	characterised	yes	T2108178196
NMC-20200809-09	YAK09-Y-MRS-9			Bacteria	Bacillota	Bacilli	Lactobacillales	Streptococcaceae	Streptococcus	Streptococcus lutetiensis	CIP 106849(T)	DQ232532	99.58	3/709	characterised	yes	T2108178197
NMC-20200809-09	YAK09-Y-MRS-10			Bacteria	Bacillota	Bacilli	Lactobacillales	Streptococcaceae	Streptococcus	Streptococcus lutetiensis	CIP 106849(T)	DQ232532	99.86	1/713	characterised	yes	T2108178198
NMC-20200809-011	YAK11-Y-MRS-1			Bacteria	Bacillota	Bacilli	Lactobacillales	Enterococcaceae	Enterococcus	Enterococcus hirae	ATCC 9790(T)	CP003504	100	0/721	characterised	no	T2108178199
NMC-20200809-011	YAK11-Y-MRS-2			Bacteria	Bacillota	Bacilli	Lactobacillales	Streptococcaceae	Streptococcus	Streptococcus lutetiensis	CIP 106849(T)	DQ232532	99.86	1/719	characterised	yes	T2108178200
NMC-20200809-011	YAK11-Y-MRS-3			Bacteria	Bacillota	Bacilli	Lactobacillales	Streptococcaceae	Streptococcus	Streptococcus lutetiensis	CIP 106849(T)	DQ232532	99.72	2/709	characterised	yes	T2108178201
NMC-20200809-011	YAK11-Y-MRS-6			Bacteria	Bacillota	Bacilli	Lactobacillales	Streptococcaceae	Streptococcus	Streptococcus lutetiensis	CIP 106849(T)	DQ232532	99.72	2/720	characterised	no	T2108178204
NMC-20200809-011	YAK11-Y-MRS-7			Bacteria	Bacillota	Bacilli	Lactobacillales	Lactobacillaceae	Limosilactobacillus	Limosilactobacillus mucosae	S32(T)	AF126738	100	0/611	characterised	yes	T2108178205
NMC-20200809-011	YAK11-Y-MRS-8			Bacteria	Bacillota	Bacilli	Lactobacillales	Lactobacillaceae	Limosilactobacillus	Limosilactobacillus mucosae	S32(T)	AF126738	99.83	1/599	characterised	yes	T2108178206
NMC-20200809-011	YAK11-Y-MRS-9			Bacteria	Bacillota	Bacilli	Lactobacillales	Lactobacillaceae	Limosilactobacillus	Limosilactobacillus mucosae	S32(T)	AF126738	99.83	1/599	characterised	yes	T2108178207
NMC-20200809-011	YAK11-Y-MRS-10			Bacteria	Bacillota	Bacilli	Lactobacillales	Streptococcaceae	Streptococcus	Streptococcus lutetiensis	CIP 106849(T)	DQ232532	99.72	2/715	characterised	yes	T2108178208
NMC-20200809-011	YAK11-Y-MRS-11			Bacteria	Bacillota	Bacilli	Lactobacillales	Streptococcaceae	Streptococcus	Streptococcus lutetiensis	CIP 106849(T)	DQ232532	99.72	2/717	characterised	no	T2108178209
NMC-20200809-14	YAK14-H-HB-1	Aerobic	Modified BHI	Bacteria	Bacillota	Bacilli	Lactobacillales	Streptococcaceae	Streptococcus	Streptococcus lutetiensis	CIP 106849(T)	DQ232532	99.73	2/728	characterised	yes	T2108178584
NMC-20200809-14	YAK14-H-HB-2			Bacteria	Pseudomonadota	GammaPseudomonadota	Enterobacterales	Enterobacteriaceae	Escherichia	Escherichia fergusonii	ATCC 35469(T)	CU928158	99.29	5/709	characterised	no
NMC-20200809-14	YAK14-H-HB-3			Bacteria	Bacillota	Bacilli	Bacillales	Paenibacillaceae	Paenibacillus	Paenibacillus xylanilyticus	XIL14(T)	AY427832	99.28	5/691	characterised	yes	T2108179816
NMC-20200809-14	YAK14-H-HB-4			Bacteria	Bacillota	Bacilli	Bacillales	Bacillaceae	Pradoshia	MAYV_s	FJAT-27986	KT362909	100	0/720	characterised	yes	T2108178587
NMC-20200809-14	YAK14-H-HB-6			Bacteria	Actinomycetota	Actinomycetia	Micrococcales	Micrococcaceae	Arthrobacter	Arthrobacter citreus	DSM 20133(T)	X80737	99.42	4/695	characterised	no	T2108178589
NMC-20200809-14	YAK14-H-HB-7			Bacteria	Bacillota	Bacilli	Bacillales	Bacillaceae	Peribacillus	Peribacillus simplex	NBRC 15720(T)	BCVO01000086	100	0/722	characterised	yes	T2108178590
NMC-20200809-14	YAK14-H-HB-8			Bacteria	Bacillota	Bacilli	Bacillales	Bacillaceae	Pradoshia	MAYV_s	FJAT-27986	KT362909	100	0/695	characterised	yes	T2108178591
NMC-20200809-14	YAK14-H-HB-9			Bacteria	Bacillota	Bacilli	Lactobacillales	Streptococcaceae	Streptococcus	Streptococcus lutetiensis	CIP 106849(T)	DQ232532	99.86	1/728	characterised	no	T2108178592
NMC-20200809-15	YAK15-H-HB-10			Bacteria	Bacillota	Bacilli	Lactobacillales	Streptococcaceae	Streptococcus	Streptococcus lutetiensis	CIP 106849(T)	DQ232532	99.86	1/734	characterised	yes	T2108178603
NMC-20200809-15	YAK15-H-HB-11			Bacteria	Bacillota	Bacilli	Bacillales	Paenibacillaceae	Paenibacillus	Paenibacillus xylanexedens	B22a(T)	EU558281	100	0/694	characterised	no	T2108178604
NMC-20200809-15	YAK15-H-HB-12			Bacteria	Bacillota	Bacilli	Lactobacillales	Streptococcaceae	Streptococcus	Streptococcus lutetiensis	CIP 106849(T)	DQ232532	99.86	1/729	characterised	no	T2108178605
NMC-20200809-15	YAK15-H-HB-2			Bacteria	Bacillota	Bacilli	Bacillales	Bacillaceae	Pradoshia	MAYV_s	FJAT-27986	KT362909	100	0/694	characterised	yes	T2108178596
NMC-20200809-15	YAK15-H-HB-5			Bacteria	Bacillota	Bacilli	Bacillales	Bacillaceae	Pradoshia	MAYV_s	FJAT-27986	KT362909	100	0/693	characterised	yes	T2108178599
NMC-20200809-15	YAK15-H-HB-7			Bacteria	Bacillota	Bacilli	Bacillales	Bacillaceae	Pradoshia	MAYV_s	FJAT-27986	KT362909	99.86	1/695	characterised	yes	T2108178600
NMC-20200809-15	YAK15-H-HB-8			Bacteria	Bacillota	Bacilli	Bacillales	Bacillaceae	Pradoshia	MAYV_s	FJAT-27986	KT362909	100	0/696	characterised	yes	T2108178601
NMC-20200809-15	YAK15-H-HB-9			Bacteria	Bacillota	Bacilli	Bacillales	Bacillaceae	Pradoshia	MAYV_s	FJAT-27986	KT362909	100	0/695	characterised	yes	T2108178602
NMC-20200809-17	YAK17-H-HB-1			Bacteria	Bacillota	Bacilli	Bacillales	Paenibacillaceae	Brevibacillus	Brevibacillus panacihumi	JCM 15085(T)	RHHT01000054	99.72	2/711	characterised	yes	T2108173406
NMC-20200809-17	YAK17-H-HB-2			Bacteria	Pseudomonadota	GammaPseudomonadota	Enterobacterales	Enterobacteriaceae	Escherichia	Escherichia fergusonii	ATCC 35469(T)	CU928158	99.3	5/713	characterised	yes	T2108173407
NMC-20200809-20	YAK20-H-HB-1			Bacteria	Bacillota	Bacilli	Bacillales	Bacillaceae	Pradoshia	MAYV_s	FJAT-27986	KT362909	100	0/718	characterised	yes	T2108178606
NMC-20200809-20	YAK20-H-HB-2			Bacteria	Bacillota	Bacilli	Bacillales	Paenibacillaceae	Brevibacillus	Brevibacillus panacihumi	JCM 15085(T)	RHHT01000054	99.86	1/716	characterised	yes	T2108173408
NMC-20200809-20	YAK20-H-HB-3			Bacteria	Bacillota	Bacilli	Lactobacillales	Enterococcaceae	Enterococcus	LHOX_s	RIT-PI-f	LHOX01000013	100	0/723	characterised	yes	T2108178608
NMC-20200809-20	YAK20-H-HB-4			Bacteria	Bacillota	Bacilli	Bacillales	Bacillaceae	Pradoshia	MAYV_s	FJAT-27986	KT362909	100	0/712	characterised	yes	T2108178609
NMC-20200809-20	YAK20-H-HB-6			Bacteria	Actinomycetota	Actinomycetia	Micrococcales	Micrococcaceae	Arthrobacter	Arthrobacter gandavensis	R 5812(T)	AJ316140	99.86	1/704	characterised	no	T2108178610
NMC-20200809-20	YAK20-H-HB-7			Bacteria	Bacillota	Bacilli	Bacillales	Bacillaceae	Pradoshia	MAYV_s	FJAT-27986	KT362909	100	0/689	characterised	yes	T2108178611
NMC-20200809-20	YAK20-H-HB-9			Bacteria	Bacillota	Bacilli	Bacillales	Bacillaceae	Pradoshia	MAYV_s	FJAT-27986	KT362909	99.86	1/717	characterised	yes	T2108178612
NMC-20200809-02	YAK02-H-BHI-11	Aerobic	Modified BHI	Bacteria	Actinomycetota	Actinomycetia	Micrococcales	Micrococcaceae	Arthrobacter	Arthrobacter gandavensis	R 5812(T)	AJ316140	99.28	5/698	characterised	yes	T2108173409
NMC-20200809-02	YAK02-H-BHI-12			Bacteria	Actinomycetota	Actinomycetia	Micrococcales	Micrococcaceae	Arthrobacter	Arthrobacter gandavensis	R 5812(T)	AJ316140	99.86	1/697	characterised	yes	T2108173410
NMC-20200809-02	YAK02-H-BHI-13			Bacteria	Actinomycetota	Actinomycetia	Microbacteriales	Microbacteriaceae	Microbacterium	KB911459_s	11MF	KB911459	98.7	9/694	novel species	yes	T2108173411
NMC-20200809-02	YAK02-H-BHI-15			Bacteria	Actinomycetota	Actinomycetia	Micrococcales	Micrococcaceae	Arthrobacter	Arthrobacter gandavensis	R 5812(T)	AJ316140	99.28	5/699	characterised	no	T2108178394
NMC-20200809-02	YAK02-H-BHI-16			Bacteria	Actinomycetota	Actinomycetia	Micrococcales	Micrococcaceae	Arthrobacter	Arthrobacter gandavensis	R 5812(T)	AJ316140	99.28	5/698	characterised	no	T2108178395
NMC-20200809-02	YAK02-H-BHI-17			Bacteria	Actinomycetota	Actinomycetia	Micrococcales	Micrococcaceae	Arthrobacter	Arthrobacter gandavensis	R 5812(T)	AJ316140	99.28	5/697	characterised	no	T2108178396
NMC-20200809-02	YAK02-H-BHI-18			Bacteria	Actinomycetota	Actinomycetia	Micrococcales	Micrococcaceae	Arthrobacter	Arthrobacter gandavensis	R 5812(T)	AJ316140	99.28	5/697	characterised	no	T2108178397
NMC-20200809-02	YAK02-H-BHI-19			Bacteria	Bacillota	Bacilli	Bacillales	Paenibacillaceae	Paenibacillus	Paenibacillus xylanilyticus	XIL14(T)	AY427832	99.27	5/687	characterised	yes	T2108178398
NMC-20200809-02	YAK02-H-BHI-20			Bacteria	Bacillota	Bacilli	Bacillales	Bacillaceae	Pradoshia	MAYV_s	FJAT-27986	KT362909	100	0/693	characterised	yes	T2108178399
NMC-20200809-02	YAK02-H-BHI-21			Bacteria	Actinomycetota	Actinomycetia	Microbacteriales	Microbacteriaceae	Microbacterium	KB911459_s	11MF	KB911459	98.7	9/694	novel species	yes	T2108173363
NMC-20200809-02	YAK02-H-BHI-22			Bacteria	Bacillota	Bacilli	Bacillales	Bacillaceae	Pradoshia	MAYV_s	FJAT-27986	KT362909	100	0/696	characterised	no	T2108178531
NMC-20200809-02	YAK02-H-BHI-23			Bacteria	Actinomycetota	Actinomycetia	Micrococcales	Micrococcaceae	Arthrobacter	Arthrobacter yangruifuii	785(T)	MK634692	98.99	7/691	characterised	yes	T2108173364
NMC-20200809-02	YAK02-H-BHI-24			Bacteria	Actinomycetota	Actinomycetia	Micrococcales	Micrococcaceae	Arthrobacter	Arthrobacter citreus	DSM 20133(T)	X80737	99.42	4/694	characterised	yes	T2108173412
NMC-20200809-02	YAK02-H-BHI-26			Bacteria	Actinomycetota	Actinomycetia	Mycobacteriales	Gordoniaceae	Williamsia	Williamsia limnetica	L1505(T)	HQ157192	99.42	4/693	characterised	yes	T2108173413
NMC-20200809-02	YAK02-H-BHI-27			Bacteria	Actinomycetota	Actinomycetia	Micrococcales	Micrococcaceae	Arthrobacter	Arthrobacter gandavensis	R 5812(T)	AJ316140	99.86	1/698	characterised	yes	T2108173414
NMC-20200809-02	YAK02-H-BHI-28			Bacteria	Actinomycetota	Actinomycetia	Dermatophilales	Dermacoccaceae	Barrientosiimonas	Barrientosiimonas humi	39(T)	JF346171	99.72	2/702	characterised	yes	T2108173415
NMC-20200809-02	YAK02-H-BHI-29			Bacteria	Actinomycetota	Actinomycetia	Microbacteriales	Microbacteriaceae	Microbacterium	KB911459_s	11MF	KB911459	98.58	10/702	novel species	yes	T2108173365
NMC-20200809-02	YAK02-H-BHI-2			Bacteria	Actinomycetota	Actinomycetia	Mycobacteriales	Gordoniaceae	Gordonia	Gordonia terrae	NBRC 100016(T)	BAFD01000032	98.98	7/684	characterised	yes	T2108173366
NMC-20200809-02	YAK02-H-BHI-30			Bacteria	Bacillota	Bacilli	Bacillales	Bacillaceae	Pradoshia	MAYV_s	FJAT-27986	KT362909	100	0/694	characterised	no	T2108178532
NMC-20200809-02	YAK02-H-BHI-3			Bacteria	Actinomycetota	Actinomycetia	Cellulomonadales	Cellulomonadaceae	Cellulomonas	FOSE_s	KH9	FOSE01000010	99.85	1/684	characterised	yes	T2108173416
NMC-20200809-02	YAK02-H-BHI-5			Bacteria	Bacillota	Bacilli	Bacillales	Bacillaceae	Pradoshia	MAYV_s	FJAT-27986	KT362909	100	0/696	characterised	yes	T2108178384
NMC-20200809-02	YAK02-H-BHI-8			Bacteria	Bacillota	Bacilli	Bacillales	Bacillaceae	Pradoshia	MAYV_s	FJAT-27986	KT362909	100	0/720	characterised	yes	T2108178387
NMC-20200809-02	YAK02-H-BHI-9			Bacteria	Bacillota	Bacilli	Lactobacillales	Streptococcaceae	Streptococcus	Streptococcus lutetiensis	CIP 106849(T)	DQ232532	99.86	1/694	characterised	no	T2108178388
NMC-20200809-03	YAK03-H-BHI-11			Bacteria	Bacillota	Bacilli	Bacillales	Bacillaceae	Pradoshia	MAYV_s	FJAT-27986	KT362909	99.86	1/722	characterised	yes	T2108178367
NMC-20200809-03	YAK03-H-BHI-12			Bacteria	Actinomycetota	Actinomycetia	Micrococcales	Micrococcaceae	Arthrobacter	Arthrobacter gandavensis	R 5812(T)	AJ316140	99.28	5/697	characterised	no	T2108178368
NMC-20200809-03	YAK03-H-BHI-13			Bacteria	Actinomycetota	Actinomycetia	Microbacteriales	Microbacteriaceae	Microbacterium	KB911459_s	11MF	KB911459	98.7	9/692	novel species	yes	T2108173367
NMC-20200809-03	YAK03-H-BHI-15			Bacteria	Actinomycetota	Actinomycetia	Micrococcales	Micrococcaceae	Arthrobacter	Arthrobacter gandavensis	R 5812(T)	AJ316140	99.25	5/665	characterised	yes	T2108178370
NMC-20200809-03	YAK03-H-BHI-16			Bacteria	Actinomycetota	Actinomycetia	Micrococcales	Micrococcaceae	Arthrobacter	Arthrobacter gandavensis	R 5812(T)	AJ316140	99.28	5/697	characterised	yes	T2108178371
NMC-20200809-03	YAK03-H-BHI-18			Bacteria	Actinomycetota	Actinomycetia	Micrococcales	Micrococcaceae	Arthrobacter	Arthrobacter gandavensis	R 5812(T)	AJ316140	99.28	5/696	characterised	yes	T2108178372
NMC-20200809-03	YAK03-H-BHI-19			Bacteria	Actinomycetota	Actinomycetia	Micrococcales	Micrococcaceae	Arthrobacter	Arthrobacter gandavensis	R 5812(T)	AJ316140	99.28	5/697	characterised	yes	T2108178373
NMC-20200809-03	YAK03-H-BHI-1			Bacteria	Actinomycetota	Actinomycetia	Micrococcales	Micrococcaceae	Arthrobacter	Arthrobacter gandavensis	R 5812(T)	AJ316140	100	0/700	characterised	yes	T2108178358
NMC-20200809-03	YAK03-H-BHI-21			Bacteria	Actinomycetota	Actinomycetia	Micrococcales	Micrococcaceae	Arthrobacter	Arthrobacter citreus	DSM 20133(T)	X80737	99.42	4/688	characterised	yes	T2108173417
NMC-20200809-03	YAK03-H-BHI-22			Bacteria	Actinomycetota	Actinomycetia	Microbacteriales	Microbacteriaceae	Microbacterium	KB911459_s	11MF	KB911459	98.58	10/706	novel species	yes	T2108173368
NMC-20200809-03	YAK03-H-BHI-24			Bacteria	Actinomycetota	Actinomycetia	Micrococcales	Micrococcaceae	Arthrobacter	Arthrobacter citreus	DSM 20133(T)	X80737	99.42	4/693	characterised	yes	T2108173418
NMC-20200809-03	YAK03-H-BHI-25			Bacteria	Actinomycetota	Actinomycetia	Micrococcales	Micrococcaceae	Arthrobacter	Arthrobacter citreus	DSM 20133(T)	X80737	99.43	4/696	characterised	yes	T2108178379
NMC-20200809-03	YAK03-H-BHI-3			Bacteria	Bacillota	Bacilli	Bacillales	Bacillaceae	Pradoshia	MAYV_s	FJAT-27986	KT362909	100	0/725	characterised	yes	T2108178360
NMC-20200809-03	YAK03-H-BHI-5			Bacteria	Bacillota	Bacilli	Bacillales	Bacillaceae	Pradoshia	MAYV_s	FJAT-27986	KT362909	99.86	1/693	characterised	no	T2108178362
NMC-20200809-03	YAK03-H-BHI-6			Bacteria	Bacillota	Bacilli	Bacillales	Bacillaceae	Pradoshia	MAYV_s	FJAT-27986	KT362909	99.86	1/694	characterised	no	T2108178363
NMC-20200809-03	YAK03-H-BHI-8			Bacteria	Bacillota	Bacilli	Bacillales	Paenibacillaceae	Paenibacillus	Paenibacillus amylolyticus	NBRC 15957(T)	BIMJ01000009	99.73	2/728	characterised	yes	T2108173421
NMC-20200809-04	YAK04-H-BHI-10			Bacteria	Bacillota	Bacilli	Bacillales	Paenibacillaceae	Paenibacillus	Paenibacillus agarexedens	DSM 1327(T)	AJ345020	99.16	6/716	characterised	yes	T2108173422
NMC-20200809-04	YAK04-H-BHI-11			Bacteria	Bacillota	Bacilli	Bacillales	Paenibacillaceae	Paenibacillus	Paenibacillus xylanilyticus	XIL14(T)	AY427832	98.6	10/713	novel species	yes	T2108173369
NMC-20200809-04	YAK04-H-BHI-12			Bacteria	Bacillota	Bacilli	Lactobacillales	Streptococcaceae	Streptococcus	Streptococcus lutetiensis	CIP 106849(T)	DQ232532	99.84	1/632	characterised	yes	T2108178419
NMC-20200809-04	YAK04-H-BHI-13			Bacteria	Actinomycetota	Actinomycetia	Microbacteriales	Microbacteriaceae	Microbacterium	KB911459_s	11MF	KB911459	98.82	8/680	characterised	yes	T2108173370
NMC-20200809-04	YAK04-H-BHI-14			Bacteria	Actinomycetota	Actinomycetia	Micrococcales	Micrococcaceae	Arthrobacter	Arthrobacter gandavensis	R 5812(T)	AJ316140	99.86	1/697	characterised	yes	T2108178421
NMC-20200809-04	YAK04-H-BHI-15			Bacteria	Actinomycetota	Actinomycetia	Microbacteriales	Microbacteriaceae	Microbacterium	KB911459_s	11MF	KB911459	98.7	9/694	novel species	yes	T2108173371
NMC-20200809-04	YAK04-H-BHI-16			Bacteria	Actinomycetota	Actinomycetia	Microbacteriales	Microbacteriaceae	Microbacterium	KB911459_s	11MF	KB911459	98.57	10/697	novel species	yes	T2108173423
NMC-20200809-04	YAK04-H-BHI-18			Bacteria	Actinomycetota	Actinomycetia	Microbacteriales	Microbacteriaceae	Microbacterium	KB911459_s	11MF	KB911459	98.72	9/701	novel species	yes	T2108173372
NMC-20200809-04	YAK04-H-BHI-19			Bacteria	Actinomycetota	Actinomycetia	Micrococcales	Micrococcaceae	Arthrobacter	Arthrobacter yangruifuii	785(T)	MK634692	99.42	4/690	characterised	yes	T2108173424
NMC-20200809-04	YAK04-H-BHI-1			Bacteria	Actinomycetota	Actinomycetia	Micrococcales	Micrococcaceae	Arthrobacter	Arthrobacter gandavensis	R 5812(T)	AJ316140	99.28	5/698	characterised	yes	T2108178408
NMC-20200809-04	YAK04-H-BHI-20			Bacteria	Actinomycetota	Actinomycetia	Microbacteriales	Microbacteriaceae	Microbacterium	KB911459_s	11MF	KB911459	98.69	9/689	novel species	yes	T2108173373
NMC-20200809-04	YAK04-H-BHI-21			Bacteria	Actinomycetota	Actinomycetia	Micrococcales	Micrococcaceae	Arthrobacter	Arthrobacter citreus	DSM 20133(T)	X80737	99.42	4/692	characterised	yes	T2108178428
NMC-20200809-04	YAK04-H-BHI-2			Bacteria	Actinomycetota	Actinomycetia	Micrococcales	Micrococcaceae	Arthrobacter	Arthrobacter gandavensis	R 5812(T)	AJ316140	99.28	5/698	characterised	no	T2108178409
NMC-20200809-04	YAK04-H-BHI-3			Bacteria	Pseudomonadota	GammaPseudomonadota	Enterobacterales	Enterobacteriaceae	Escherichia	Shigella boydii	GTC 779(T)	AB273731	99.71	2/688	characterised	yes	T2108178410
NMC-20200809-04	YAK04-H-BHI-4			Bacteria	Actinomycetota	Actinomycetia	Micrococcales	Micrococcaceae	Arthrobacter	Arthrobacter citreus	DSM 20133(T)	X80737	99.42	4/692	characterised	yes	T2108178411
NMC-20200809-04	YAK04-H-BHI-5			Bacteria	Actinomycetota	Actinomycetia	Micrococcales	Micrococcaceae	Arthrobacter	Arthrobacter gandavensis	R 5812(T)	AJ316140	99.86	1/696	characterised	no	T2108178412
NMC-20200809-04	YAK04-H-BHI-6			Bacteria	Actinomycetota	Actinomycetia	Micrococcales	Micrococcaceae	Arthrobacter	Arthrobacter citreus	DSM 20133(T)	X80737	99.28	5/692	characterised	yes	T2108173425
NMC-20200809-04	YAK04-H-BHI-7			Bacteria	Actinomycetota	Actinomycetia	Microbacteriales	Microbacteriaceae	Microbacterium	KB911459_s	11MF	KB911459	98.69	9/689	novel species	yes	T2108173374
NMC-20200809-04	YAK04-H-BHI-8			Bacteria	Actinomycetota	Actinomycetia	Micrococcales	Micrococcaceae	Arthrobacter	Arthrobacter gandavensis	R 5812(T)	AJ316140	99.86	1/695	characterised	no	T2108178415
NMC-20200809-04	YAK04-H-BHI-9			Bacteria	Actinomycetota	Actinomycetia	Microbacteriales	Microbacteriaceae	Microbacterium	KB911459_s	11MF	KB911459	98.56	10/694	novel species	yes	T2108173375
NMC-20200809-06	YAK06-H-BHI-11			Bacteria	Bacillota	Bacilli	Lactobacillales	Streptococcaceae	Lactococcus	Lactococcus cremoris subsp. cremoris	NCDO 607(T)	AB100802	100	0/722	characterised	no
NMC-20200809-07	YAK06-H-BHI-12			Bacteria	Bacillota	Bacilli	Lactobacillales	Streptococcaceae	Streptococcus	Streptococcus lutetiensis	CIP 106849(T)	DQ232532	99.86	1/717	characterised	yes	T2108178438
NMC-20200809-08	YAK06-H-BHI-13			Bacteria	Actinomycetota	Actinomycetia	Micrococcales	Micrococcaceae	Arthrobacter	Arthrobacter gandavensis	R 5812(T)	AJ316140	99.28	5/698	characterised	no	T2108178439
NMC-20200809-09	YAK06-H-BHI-15			Bacteria	Bacillota	Bacilli	Bacillales	Bacillaceae	Pradoshia	MAYV_s	FJAT-27986	KT362909	100	0/724	characterised	no	T2108178441
NMC-20200809-10	YAK06-H-BHI-16			Bacteria	Actinomycetota	Actinomycetia	Microbacteriales	Microbacteriaceae	Microbacterium	KB911459_s	11MF	KB911459	98.7	9/694	novel species	yes	T2108173426
NMC-20200809-11	YAK06-H-BHI-17			Bacteria	Actinomycetota	Actinomycetia	Micrococcales	Micrococcaceae	Arthrobacter	Arthrobacter gandavensis	R 5812(T)	AJ316140	99.28	5/697	characterised	no	T2108178443
NMC-20200809-12	YAK06-H-BHI-18			Bacteria	Bacillota	Bacilli	Bacillales	Paenibacillaceae	Paenibacillus	Paenibacillus pabuli	NBRC 13638(T)	BCNM01000057	98.08	14/729	novel species	no	T2108178444
NMC-20200809-13	YAK06-H-BHI-19			Bacteria	Actinomycetota	Actinomycetia	Micrococcales	Micrococcaceae	Arthrobacter	Arthrobacter gandavensis	R 5812(T)	AJ316140	99.28	5/697	characterised	no	T2108178445
NMC-20200809-14	YAK06-H-BHI-20			Bacteria	Actinomycetota	Actinomycetia	Micrococcales	Micrococcaceae	Arthrobacter	Arthrobacter citreus	DSM 20133(T)	X80737	99.42	4/695	characterised	yes	T2108178446
NMC-20200809-15	YAK06-H-BHI-22			Bacteria	Bacillota	Bacilli	Bacillales	Bacillaceae	Pradoshia	MAYV_s	FJAT-27986	KT362909	100	0/725	characterised	no	T2108178448
NMC-20200809-16	YAK06-H-BHI-23			Bacteria	Actinomycetota	Actinomycetia	Microbacteriales	Microbacteriaceae	Microbacterium	KB911459_s	11MF	KB911459	98.71	9/697	novel species	yes	T2108173427
NMC-20200809-17	YAK06-H-BHI-24			Bacteria	Bacillota	Bacilli	Bacillales	Bacillaceae	Pradoshia	MAYV_s	FJAT-27986	KT362909	100	0/696	characterised	no	T2108178450
NMC-20200809-18	YAK06-H-BHI-25			Bacteria	Actinomycetota	Actinomycetia	Micrococcales	Micrococcaceae	Arthrobacter	Arthrobacter citreus	DSM 20133(T)	X80737	99.42	4/694	characterised	no	T2108178451
NMC-20200809-19	YAK06-H-BHI-26			Bacteria	Actinomycetota	Actinomycetia	Microbacteriales	Microbacteriaceae	Microbacterium	KB911459_s	11MF	KB911459	98.69	9/689	novel species	yes	T2108173377
NMC-20200809-20	YAK06-H-BHI-2			Bacteria	Bacillota	Bacilli	Bacillales	Paenibacillaceae	Paenibacillus	Paenibacillus amylolyticus	NBRC 15957(T)	BIMJ01000009	99.86	1/726	characterised	yes	T2108173428
NMC-20200809-21	YAK06-H-BHI-3			Bacteria	Bacillota	Bacilli	Bacillales	Paenibacillaceae	Paenibacillus	Paenibacillus xylanilyticus	XIL14(T)	AY427832	98.71	9/697	characterised	no	T2108177917
NMC-20200809-22	YAK06-H-BHI-4			Bacteria	Bacillota	Bacilli	Bacillales	Bacillaceae	Pradoshia	MAYV_s	FJAT-27986	KT362909	100	0/695	characterised	no	T2108178432
NMC-20200809-23	YAK06-H-BHI-5			Bacteria	Bacillota	Bacilli	Lactobacillales	Streptococcaceae	Streptococcus	Streptococcus lutetiensis	CIP 106849(T)	DQ232532	99.84	1/617	characterised	yes	T2108178433
NMC-20200809-24	YAK06-H-BHI-6			Bacteria	Bacillota	Bacilli	Bacillales	Bacillaceae	Pradoshia	MAYV_s	FJAT-27986	KT362909	100	0/696	characterised	no	T2108178434
NMC-20200809-25	YAK06-H-BHI-7			Bacteria	Actinomycetota	Actinomycetia	Micrococcales	Micrococcaceae	Arthrobacter	Arthrobacter gandavensis	R 5812(T)	AJ316140	99.86	1/695	characterised	yes	T2108178435
NMC-20200809-26	YAK06-H-BHI-9			Bacteria	Pseudomonadota	GammaPseudomonadota	Enterobacterales	Enterobacteriaceae	Escherichia	Shigella boydii	GTC 779(T)	AB273731	99.57	3/692	characterised	yes	T2108173429
NMC-20200809-13	YAK13-H-104-1	Aerobic	Modified MPYG	Bacteria	Pseudomonadota	GammaPseudomonadota	Enterobacterales	Enterobacteriaceae	Escherichia	Escherichia fergusonii	ATCC 35469(T)	CU928158	99.29	5/709	characterised	yes	T2108178536
NMC-20200809-13	YAK13-H-104-3			Bacteria	Actinomycetota	Actinomycetia	Microbacteriales	Microbacteriaceae	Microbacterium	KB911459_s	11MF	KB911459	98.94	7/661	characterised	yes	T2108173361
NMC-20200809-13	YAK13-H-104-4			Bacteria	Actinomycetota	Actinomycetia	Microbacteriales	Microbacteriaceae	Microbacterium	Microbacterium caowuchunii	ST-M6(T)	MG234279	99.86	1/706	characterised	yes	T2108173403
NMC-20200809-13	YAK13-H-104-5			Bacteria	Bacillota	Bacilli	Lactobacillales	Streptococcaceae	Streptococcus	Streptococcus lutetiensis	CIP 106849(T)	DQ232532	99.86	1/726	characterised	yes	T2108179770
NMC-20200809-13	YAK13-H-104-6			Bacteria	Actinomycetota	Actinomycetia	Micrococcales	Micrococcaceae	Arthrobacter	Arthrobacter citreus	DSM 20133(T)	X80737	99.42	4/693	characterised	no	T2108178542
NMC-20200809-13	YAK13-H-104-7			Bacteria	Bacillota	Bacilli	Bacillales	Bacillaceae	Pradoshia	MAYV_s	FJAT-27986	KT362909	100	0/696	characterised	no	T2108178543
NMC-20200809-13	YAK13-H-104-8			Bacteria	Actinomycetota	Actinomycetia	Micrococcales	Micrococcaceae	Arthrobacter	Arthrobacter citreus	DSM 20133(T)	X80737	99.42	4/693	characterised	no	T2108178541
NMC-20200809-14	YAK14-H-104-1			Bacteria	Actinomycetota	Actinomycetia	Micrococcales	Micrococcaceae	Arthrobacter	Arthrobacter gandavensis	R 5812(T)	AJ316140	99.28	5/699	characterised	yes	T2108178544
NMC-20200809-14	YAK14-H-104-2			Bacteria	Bacillota	Bacilli	Lactobacillales	Streptococcaceae	Streptococcus	Streptococcus lutetiensis	CIP 106849(T)	DQ232532	99.86	1/725	characterised	no	T2108178545
NMC-20200809-14	YAK14-H-104-4			Bacteria	Bacillota	Bacilli	Bacillales	Bacillaceae	Bacillus	Bacillus altitudinis	41KF2b(T)	ASJC01000029	100	0/591	characterised	yes	T2108178547
NMC-20200809-14	YAK14-H-104-5			Bacteria	Actinomycetota	Actinomycetia	Micrococcales	Micrococcaceae	Arthrobacter	Arthrobacter gandavensis	R 5812(T)	AJ316140	99.86	1/700	characterised	yes	T2108178548
NMC-20200809-15	YAK15-H-104-11			Bacteria	Actinomycetota	Actinomycetia	Micrococcales	Micrococcaceae	Arthrobacter	Arthrobacter gandavensis	R 5812(T)	AJ316140	99.28	5/695	characterised	yes	T2108178559
NMC-20200809-15	YAK15-H-104-12			Bacteria	Actinomycetota	Actinomycetia	Microbacteriales	Microbacteriaceae	Microbacterium	KB911459_s	11MF	KB911459	98.7	9/693	novel species	yes	T2108179790
NMC-20200809-15	YAK15-H-104-13			Bacteria	Bacillota	Bacilli	Bacillales	Bacillaceae	Bacillus	Bacillus altitudinis	41KF2b(T)	ASJC01000029	100	0/725	characterised	yes	T2108178561
NMC-20200809-15	YAK15-H-104-14			Bacteria	Actinomycetota	Actinomycetia	Micrococcales	Micrococcaceae	Arthrobacter	Arthrobacter citreus	DSM 20133(T)	X80737	99.43	4/698	characterised	no	T2108178562
NMC-20200809-15	YAK15-H-104-15			Bacteria	Bacillota	Bacilli	Bacillales	Bacillaceae	Bacillus	Bacillus altitudinis	41KF2b(T)	ASJC01000029	100	0/701	characterised	yes	T2108178563
NMC-20200809-15	YAK15-H-104-1			Bacteria	Actinomycetota	Actinomycetia	Micrococcales	Micrococcaceae	Arthrobacter	Arthrobacter citreus	DSM 20133(T)	X80737	99.57	3/698	characterised	yes	T2108178549
NMC-20200809-15	YAK15-H-104-2			Bacteria	Actinomycetota	Actinomycetia	Micrococcales	Micrococcaceae	Arthrobacter	Arthrobacter yangruifuii	785(T)	MK634692	99.43	4/698	characterised	no	T2108178550
NMC-20200809-15	YAK15-H-104-3			Bacteria	Bacillota	Bacilli	Lactobacillales	Streptococcaceae	Streptococcus	Streptococcus lutetiensis	CIP 106849(T)	DQ232532	99.86	1/717	characterised	no	T2108178551
NMC-20200809-15	YAK15-H-104-4			Bacteria	Bacillota	Bacilli	Lactobacillales	Streptococcaceae	Streptococcus	Streptococcus lutetiensis	CIP 106849(T)	DQ232532	99.86	1/717	characterised	no	T2108178552
NMC-20200809-15	YAK15-H-104-6			Bacteria	Bacillota	Bacilli	Lactobacillales	Streptococcaceae	Streptococcus	Streptococcus lutetiensis	CIP 106849(T)	DQ232532	99.86	1/713	characterised	no	T2108178554
NMC-20200809-15	YAK15-H-104-7			Bacteria	Actinomycetota	Actinomycetia	Micrococcales	Micrococcaceae	Arthrobacter	Arthrobacter citreus	DSM 20133(T)	X80737	99.43	4/698	characterised	yes	T2108178555
NMC-20200809-15	YAK15-H-104-8			Bacteria	Actinomycetota	Actinomycetia	Micrococcales	Micrococcaceae	Arthrobacter	Arthrobacter citreus	DSM 20133(T)	X80737	99.42	4/695	characterised	no	T2108178556
NMC-20200809-17	YAK17-H-104-1			Bacteria	Actinomycetota	Actinomycetia	Micrococcales	Micrococcaceae	Arthrobacter	Arthrobacter citreus	DSM 20133(T)	X80737	99.43	4/697	characterised	no	T2108178564
NMC-20200809-17	YAK17-H-104-2			Bacteria	Pseudomonadota	GammaPseudomonadota	Enterobacterales	Enterobacteriaceae	Escherichia	Escherichia fergusonii	ATCC 35469(T)	CU928158	99.29	5/709	characterised	yes	T2108178565
NMC-20200809-17	YAK17-H-104-4			Bacteria	Pseudomonadota	GammaPseudomonadota	Enterobacterales	Enterobacteriaceae	Escherichia	Escherichia fergusonii	ATCC 35469(T)	CU928158	99.29	5/709	characterised	yes	T2108178567
NMC-20200809-17	YAK17-H-104-5			Bacteria	Pseudomonadota	GammaPseudomonadota	Enterobacterales	Enterobacteriaceae	Escherichia	Escherichia fergusonii	ATCC 35469(T)	CU928158	99.44	4/714	characterised	no	T2108178568
NMC-20200809-20	YAK20-H-104-12			Bacteria	Bacillota	Bacilli	Lactobacillales	Streptococcaceae	Streptococcus	Streptococcus lutetiensis	CIP 106849(T)	DQ232532	99.86	1/727	characterised	no	T2108178580
NMC-20200809-20	YAK20-H-104-15			Bacteria	Pseudomonadota	GammaPseudomonadota	Enterobacterales	Enterobacteriaceae	Escherichia	Escherichia fergusonii	ATCC 35469(T)	CU928158	99.29	5/709	characterised	yes	T2108178583
NMC-20200809-20	YAK20-H-104-1			Bacteria	Bacillota	Bacilli	Lactobacillales	Streptococcaceae	Streptococcus	Streptococcus lutetiensis	CIP 106849(T)	DQ232532	99.86	1/713	characterised	no	T2108178569
NMC-20200809-20	YAK20-H-104-3			Bacteria	Pseudomonadota	GammaPseudomonadota	Enterobacterales	Enterobacteriaceae	Escherichia	Escherichia fergusonii	ATCC 35469(T)	CU928158	99.29	5/709	characterised	yes	T2108178571
NMC-20200809-20	YAK20-H-104-5			Bacteria	Bacillota	Bacilli	Bacillales	Paenibacillaceae	Paenibacillus	Paenibacillus amylolyticus	NBRC 15957(T)	BIMJ01000009	99.72	2/715	characterised	yes	T2109196269
NMC-20200809-20	YAK20-H-104-6			Bacteria	Bacillota	Bacilli	Lactobacillales	Streptococcaceae	Streptococcus	Streptococcus lutetiensis	CIP 106849(T)	DQ232532	99.86	1/724	characterised	no	T2108178574
NMC-20200809-20	YAK20-H-104-8			Bacteria	Pseudomonadota	GammaPseudomonadota	Enterobacterales	Enterobacteriaceae	Escherichia	Escherichia fergusonii	ATCC 35469(T)	CU928158	99.29	5/709	characterised	yes	T2108178576
NMC-20200809-20	YAK20-H-104-9			Bacteria	Pseudomonadota	GammaPseudomonadota	Enterobacterales	Enterobacteriaceae	Escherichia	Escherichia fergusonii	ATCC 35469(T)	CU928158	99.29	5/709	characterised	yes	T2108178577
NMC-20200809-11	YAK11-H-LB-1	Aerobic	Modified LB	Bacteria	Pseudomonadota	GammaPseudomonadota	Enterobacterales	Enterobacteriaceae	Escherichia	Shigella boydii	GTC 779(T)	AB273731	99.57	3/692	characterised	yes	T2108178686
NMC-20200809-11	YAK11-H-LB-4			Bacteria	Actinomycetota	Actinomycetia	Micrococcales	Micrococcaceae	Arthrobacter	Arthrobacter citreus	DSM 20133(T)	X80737	99.38	4/649	characterised	yes	T2108178689
NMC-20200809-11	YAK11-H-LB-6			Bacteria	Actinomycetota	Actinomycetia	Micrococcales	Micrococcaceae	Arthrobacter	Arthrobacter citreus	DSM 20133(T)	X80737	99.43	4/697	characterised	yes	T2108178691
NMC-20200809-11	YAK11-H-LB-7			Bacteria	Actinomycetota	Actinomycetia	Micrococcales	Micrococcaceae	Arthrobacter	Arthrobacter citreus	DSM 20133(T)	X80737	99.42	4/695	characterised	yes	T2108178692
NMC-20200809-11	YAK11-H-LB-9			Bacteria	Pseudomonadota	GammaPseudomonadota	Enterobacterales	Enterobacteriaceae	Escherichia	Escherichia fergusonii	ATCC 35469(T)	CU928158	99.44	4/709	characterised	yes	T2108178694
NMC-20200809-12	YAK12-H-LB-10			Bacteria	Actinomycetota	Actinomycetia	Micrococcales	Micrococcaceae	Arthrobacter	Arthrobacter citreus	DSM 20133(T)	X80737	99.28	5/692	characterised	yes	T2108178704
NMC-20200809-12	YAK12-H-LB-11			Bacteria	Actinomycetota	Actinomycetia	Micrococcales	Micrococcaceae	Arthrobacter	Arthrobacter gandavensis	R 5812(T)	AJ316140	99.28	5/696	characterised	yes	T2108178705
NMC-20200809-12	YAK12-H-LB-12			Bacteria	Bacillota	Bacilli	Bacillales	Paenibacillaceae	Paenibacillus	Paenibacillus amylolyticus	NBRC 15957(T)	BIMJ01000009	99.71	2/694	characterised	yes	T2108178706
NMC-20200809-12	YAK12-H-LB-13			Bacteria	Actinomycetota	Actinomycetia	Micrococcales	Micrococcaceae	Arthrobacter	Arthrobacter gandavensis	R 5812(T)	AJ316140	99.86	1/696	characterised	yes	T2108178707
NMC-20200809-12	YAK12-H-LB-15			Bacteria	Actinomycetota	Actinomycetia	Micrococcales	Micrococcaceae	Arthrobacter	Arthrobacter gandavensis	R 5812(T)	AJ316140	99.86	1/707	characterised	yes	T2108178709
NMC-20200809-12	YAK12-H-LB-16			Bacteria	Actinomycetota	Actinomycetia	Microbacteriales	Microbacteriaceae	Microbacterium	KB911459_s	11MF	KB911459	98.84	8/690	characterised	yes	T2108173379
NMC-20200809-12	YAK12-H-LB-2			Bacteria	Bacillota	Bacilli	Bacillales	Paenibacillaceae	Paenibacillus	Paenibacillus xylanilyticus	XIL14(T)	AY427832	99.28	5/692	characterised	yes	T2108178696
NMC-20200809-12	YAK12-H-LB-3			Bacteria	Actinomycetota	Actinomycetia	Micrococcales	Micrococcaceae	Arthrobacter	Arthrobacter gandavensis	R 5812(T)	AJ316140	99.86	1/701	characterised	yes	T2108178697
NMC-20200809-12	YAK12-H-LB-6			Bacteria	Bacillota	Bacilli	Bacillales	Paenibacillaceae	Paenibacillus	Paenibacillus amylolyticus	NBRC 15957(T)	BIMJ01000009	99.72	2/708	characterised	no	T2108178700
NMC-20200809-12	YAK12-H-LB-7			Bacteria	Bacillota	Bacilli	Bacillales	Bacillaceae	Peribacillus	Peribacillus simplex	NBRC 15720(T)	BCVO01000086	100	0/740	characterised	yes	T2108178701
NMC-20200809-12	YAK12-H-LB-8			Bacteria	Actinomycetota	Actinomycetia	Micrococcales	Micrococcaceae	Arthrobacter	Arthrobacter citreus	DSM 20133(T)	X80737	99.42	4/691	characterised	yes	T2108178702
NMC-20200809-12	YAK12-H-LB-9			Bacteria	Actinomycetota	Actinomycetia	Micrococcales	Micrococcaceae	Arthrobacter	Arthrobacter gandavensis	R 5812(T)	AJ316140	99.86	1/698	characterised	yes	T2108178703
NMC-20200809-13	YAK13-H-LB-1			Bacteria	Pseudomonadota	GammaPseudomonadota	Enterobacterales	Enterobacteriaceae	Escherichia	Escherichia fergusonii	ATCC 35469(T)	CU928158	99.29	5/706	characterised	yes	T2108178721
NMC-20200809-13	YAK13-H-LB-10			Bacteria	Bacillota	Bacilli	Bacillales	Bacillaceae	Pradoshia	MAYV_s	FJAT-27986	KT362909	100	0/695	characterised	no	T2108178730
NMC-20200809-13	YAK13-H-LB-11			Bacteria	Actinomycetota	Actinomycetia	Micrococcales	Micrococcaceae	Arthrobacter	Arthrobacter citreus	DSM 20133(T)	X80737	99.41	4/678	characterised	yes	T2108178731
NMC-20200809-13	YAK13-H-LB-13			Bacteria	Bacillota	Bacilli	Bacillales	Bacillaceae	Pradoshia	MAYV_s	FJAT-27986	KT362909	100	0/584	characterised	yes	T2108178733
NMC-20200809-13	YAK13-H-LB-14			Bacteria	Pseudomonadota	GammaPseudomonadota	Enterobacterales	Enterobacteriaceae	Escherichia	Escherichia fergusonii	ATCC 35469(T)	CU928158	99.29	5/709	characterised	yes	T2108178734
NMC-20200809-13	YAK13-H-LB-3			Bacteria	Actinomycetota	Actinomycetia	Streptomycetales	Streptomycetaceae	Streptomyces	Streptomyces badius	NRRL B-2567(T)	AY999783	100	0/689	characterised	yes	T2108178723
NMC-20200809-13	YAK13-H-LB-4			Bacteria	Bacillota	Bacilli	Lactobacillales	Streptococcaceae	Streptococcus	Streptococcus lutetiensis	CIP 106849(T)	DQ232532	99.86	1/723	characterised	no	T2108178724
NMC-20200809-13	YAK13-H-LB-5			Bacteria	Bacillota	Bacilli	Bacillales	Staphylococcaceae	Staphylococcus	Staphylococcus epidermidis	NCTC 11047(T)	UHDF01000003	99.86	1/710	characterised	no	T2108173431
NMC-20200809-13	YAK13-H-LB-7			Bacteria	Actinomycetota	Actinomycetia	Bogoriellales	Bogoriellaceae	Georgenia	Georgenia wutianyii	Z294(T)	MN020372	100	0/672	characterised	yes	T2108178727
NMC-20200809-13	YAK13-H-LB-8			Bacteria	Bacillota	Bacilli	Lactobacillales	Streptococcaceae	Streptococcus	Streptococcus lutetiensis	CIP 106849(T)	DQ232532	99.86	1/725	characterised	no	T2108178728
NMC-20200809-13	YAK13-H-LB-9			Bacteria	Bacillota	Bacilli	Bacillales	Paenibacillaceae	Paenibacillus	Paenibacillus xylanexedens	B22a(T)	EU558281	99.86	1/694	characterised	yes	T2108178729
NMC-20200809-14	YAK14-H-LB-1			Bacteria	Bacillota	Bacilli	Lactobacillales	Streptococcaceae	Streptococcus	Streptococcus lutetiensis	CIP 106849(T)	DQ232532	99.72	2/726	characterised	no	T2108178711
NMC-20200809-14	YAK14-H-LB-10			Bacteria	Bacillota	Bacilli	Lactobacillales	Streptococcaceae	Streptococcus	Streptococcus lutetiensis	CIP 106849(T)	DQ232532	99.86	1/723	characterised	no	T2108178720
NMC-20200809-14	YAK14-H-LB-2			Bacteria	Pseudomonadota	AlphaPseudomonadota	Sphingomonadales	Sphingomonadaceae	Sphingomonas	Sphingomonas desiccabilis	CP1D(T)	AJ871435	98.95	7/665	characterised	yes	T2108179942
NMC-20200809-14	YAK14-H-LB-4			Bacteria	Actinomycetota	Actinomycetia	Micrococcales	Micrococcaceae	Arthrobacter	Arthrobacter gandavensis	R 5812(T)	AJ316140	99.28	5/698	characterised	no	T2108178714
NMC-20200809-14	YAK14-H-LB-5			Bacteria	Actinomycetota	Actinomycetia	Micrococcales	Micrococcaceae	Arthrobacter	Arthrobacter gandavensis	R 5812(T)	AJ316140	99.28	5/697	characterised	yes	T2108178715
NMC-20200809-14	YAK14-H-LB-6			Bacteria	Bacillota	Bacilli	Bacillales	Paenibacillaceae	Paenibacillus	Paenibacillus xylanilyticus	XIL14(T)	AY427832	99.25	5/669	characterised	no	T2108178716
NMC-20200809-14	YAK14-H-LB-7			Bacteria	Actinomycetota	Actinomycetia	Micrococcales	Micrococcaceae	Arthrobacter	Arthrobacter gandavensis	R 5812(T)	AJ316140	99.86	1/704	characterised	yes	T2108178717
NMC-20200809-14	YAK14-H-LB-9			Bacteria	Bacillota	Bacilli	Bacillales	Paenibacillaceae	Paenibacillus	Paenibacillus xylanilyticus	XIL14(T)	AY427832	98.32	12/713	novel species	no	T2108179949
NMC-20200809-15	YAK15-H-LB-1			Bacteria	Actinomycetota	Actinomycetia	Micrococcales	Micrococcaceae	Arthrobacter	Arthrobacter gandavensis	R 5812(T)	AJ316140	99.28	5/699	characterised	no	T2108178737
NMC-20200809-15	YAK15-H-LB-10			Bacteria	Actinomycetota	Actinomycetia	Micrococcales	Micrococcaceae	Arthrobacter	Arthrobacter gandavensis	R 5812(T)	AJ316140	99.29	5/700	characterised	no	T2108178746
NMC-20200809-15	YAK15-H-LB-11			Bacteria	Pseudomonadota	AlphaPseudomonadota	Sphingomonadales	Sphingomonadaceae	Sphingomonas	Sphingomonas desiccabilis	CP1D(T)	AJ871435	98.93	7/654	characterised	yes	T2108173382
NMC-20200809-15	YAK15-H-LB-13			Bacteria	Actinomycetota	Actinomycetia	Micrococcales	Micrococcaceae	Arthrobacter	Arthrobacter gandavensis	R 5812(T)	AJ316140	99.86	1/699	characterised	yes	T2108178749
NMC-20200809-15	YAK15-H-LB-14			Bacteria	Actinomycetota	Actinomycetia	Micrococcales	Micrococcaceae	Arthrobacter	Arthrobacter gandavensis	R 5812(T)	AJ316140	99.86	1/694	characterised	yes	T2108178750
NMC-20200809-15	YAK15-H-LB-2			Bacteria	Bacillota	Bacilli	Lactobacillales	Streptococcaceae	Streptococcus	Streptococcus lutetiensis	CIP 106849(T)	DQ232532	99.86	1/722	characterised	no	T2108178738
NMC-20200809-15	YAK15-H-LB-4			Bacteria	Actinomycetota	Actinomycetia	Micrococcales	Micrococcaceae	Arthrobacter	Arthrobacter citreus	DSM 20133(T)	X80737	99.43	4/701	characterised	yes	T2108178740
NMC-20200809-15	YAK15-H-LB-5			Bacteria	Bacillota	Bacilli	Lactobacillales	Streptococcaceae	Streptococcus	Streptococcus lutetiensis	CIP 106849(T)	DQ232532	99.86	1/723	characterised	yes	T2108178741
NMC-20200809-15	YAK15-H-LB-6			Bacteria	Actinomycetota	Actinomycetia	Micrococcales	Micrococcaceae	Arthrobacter	Arthrobacter citreus	DSM 20133(T)	X80737	99.28	5/698	characterised	yes	T2108178742
NMC-20200809-15	YAK15-H-LB-7			Bacteria	Actinomycetota	Actinomycetia	Micrococcales	Micrococcaceae	Arthrobacter	Arthrobacter citreus	DSM 20133(T)	X80737	99.42	4/695	characterised	no	T2108178743
NMC-20200809-15	YAK15-H-LB-8			Bacteria	Actinomycetota	Actinomycetia	Micrococcales	Micrococcaceae	Arthrobacter	Arthrobacter gandavensis	R 5812(T)	AJ316140	99.28	5/697	characterised	yes	T2108178744
NMC-20200809-15	YAK15-H-LB-9			Bacteria	Actinomycetota	Actinomycetia	Micrococcales	Micrococcaceae	Arthrobacter	Arthrobacter gandavensis	R 5812(T)	AJ316140	99.28	5/695	characterised	no	T2108178745
NMC-20200809-17	YAK17-H-LB-1			Bacteria	Bacillota	Bacilli	Bacillales	Bacillaceae	Pradoshia	MAYV_s	FJAT-27986	KT362909	100	0/724	characterised	no	T2108178774
NMC-20200809-17	YAK17-H-LB-2			Bacteria	Pseudomonadota	GammaPseudomonadota	Enterobacterales	Enterobacteriaceae	Escherichia	Escherichia fergusonii	ATCC 35469(T)	CU928158	99.3	5/713	characterised	yes	T2108178775
NMC-20200809-17	YAK17-H-LB-4			Bacteria	Actinomycetota	Actinomycetia	Micrococcales	Micrococcaceae	Arthrobacter	Arthrobacter gandavensis	R 5812(T)	AJ316140	100	0/699	characterised	no	T2108178777
NMC-20200809-17	YAK17-H-LB-5			Bacteria	Bacillota	Bacilli	Bacillales	Bacillaceae	Peribacillus	Peribacillus butanolivorans	DSM 18926(T)	LGYA01000001	99.86	1/721	characterised	yes	T2108180008
NMC-20200809-17	YAK17-H-LB-7			Bacteria	Pseudomonadota	GammaPseudomonadota	Enterobacterales	Enterobacteriaceae	Escherichia	Escherichia fergusonii	ATCC 35469(T)	CU928158	99.52	3/628	characterised	yes	T2108178780
NMC-20200809-20	YAK20-H-LB-1			Bacteria	Actinomycetota	Actinomycetia	Cellulomonadales	Cellulomonadaceae	Cellulomonas	Cellulomonas timonensis	SN7(T)	FCOT01000007	99.71	2/697	characterised	yes	T2108178751
NMC-20200809-20	YAK20-H-LB-10			Bacteria	Actinomycetota	Actinomycetia	Micrococcales	Micrococcaceae	Arthrobacter	Arthrobacter gandavensis	R 5812(T)	AJ316140	99.86	1/693	characterised	yes	T2108178760
NMC-20200809-20	YAK20-H-LB-11			Bacteria	Actinomycetota	Actinomycetia	Micrococcales	Micrococcaceae	Arthrobacter	Arthrobacter gandavensis	R 5812(T)	AJ316140	99.28	5/699	characterised	yes	T2108178761
NMC-20200809-20	YAK20-H-LB-12			Bacteria	Actinomycetota	Actinomycetia	Micrococcales	Micrococcaceae	Arthrobacter	Arthrobacter gandavensis	R 5812(T)	AJ316140	99.86	1/694	characterised	yes	T2108178762
NMC-20200809-20	YAK20-H-LB-13			Bacteria	Actinomycetota	Actinomycetia	Micrococcales	Micrococcaceae	Arthrobacter	Arthrobacter gandavensis	R 5812(T)	AJ316140	99.28	5/694	characterised	no	T2108178763
NMC-20200809-20	YAK20-H-LB-14			Bacteria	Actinomycetota	Actinomycetia	Microbacteriales	Microbacteriaceae	Microbacterium	KB911459_s	11MF	KB911459	98.7	9/691	novel species	yes	T2108173383
NMC-20200809-20	YAK20-H-LB-16			Bacteria	Actinomycetota	Actinomycetia	Streptomycetales	Streptomycetaceae	Streptomyces	Streptomyces badius	NRRL B-2567(T)	AY999783	100	0/688	characterised	no	T2108178766
NMC-20200809-20	YAK20-H-LB-17			Bacteria	Actinomycetota	Actinomycetia	Micrococcales	Micrococcaceae	Arthrobacter	Arthrobacter citreus	DSM 20133(T)	X80737	99.42	4/695	characterised	yes	T2108178767
NMC-20200809-20	YAK20-H-LB-18			Bacteria	Bacillota	Bacilli	Bacillales	Paenibacillaceae	Paenibacillus	Paenibacillus amylolyticus	NBRC 15957(T)	BIMJ01000009	99.58	3/717	characterised	no	T2108179998
NMC-20200809-20	YAK20-H-LB-19			Bacteria	Bacillota	Bacilli	Bacillales	Bacillaceae	Pradoshia	MAYV_s	FJAT-27986	KT362909	99.86	1/695	characterised	no	T2108178769
NMC-20200809-20	YAK20-H-LB-2			Bacteria	Bacillota	Bacilli	Lactobacillales	Streptococcaceae	Streptococcus	Streptococcus lutetiensis	CIP 106849(T)	DQ232532	99.86	1/717	characterised	no	T2108178752
NMC-20200809-20	YAK20-H-LB-21			Bacteria	Actinomycetota	Actinomycetia	Cellulomonadales	Cellulomonadaceae	Cellulomonas	Cellulomonas timonensis	SN7(T)	FCOT01000007	99.72	2/702	characterised	yes	T2108178771
NMC-20200809-20	YAK20-H-LB-23			Bacteria	Actinomycetota	Actinomycetia	Micrococcales	Micrococcaceae	Arthrobacter	Arthrobacter gandavensis	R 5812(T)	AJ316140	99.86	1/694	characterised	yes	T2108178773
NMC-20200809-20	YAK20-H-LB-3			Bacteria	Actinomycetota	Actinomycetia	Micrococcales	Micrococcaceae	Arthrobacter	Arthrobacter gandavensis	R 5812(T)	AJ316140	99.86	1/701	characterised	no	T2108178753
NMC-20200809-20	YAK20-H-LB-4			Bacteria	Actinomycetota	Actinomycetia	Microbacteriales	Microbacteriaceae	Microbacterium	KB911459_s	11MF	KB911459	98.7	9/692	novel species	yes	T2108173384
NMC-20200809-20	YAK20-H-LB-5			Bacteria	Actinomycetota	Actinomycetia	Micrococcales	Micrococcaceae	Arthrobacter	Arthrobacter citreus	DSM 20133(T)	X80737	99.42	4/690	characterised	yes	T2108178755
NMC-20200809-20	YAK20-H-LB-6			Bacteria	Actinomycetota	Actinomycetia	Micrococcales	Micrococcaceae	Arthrobacter	Arthrobacter gandavensis	R 5812(T)	AJ316140	99.86	1/694	characterised	yes	T2108178756
NMC-20200809-20	YAK20-H-LB-7			Bacteria	Bacillota	Bacilli	Lactobacillales	Streptococcaceae	Streptococcus	Streptococcus lutetiensis	CIP 106849(T)	DQ232532	99.86	1/719	characterised	no	T2108178757
NMC-20200809-20	YAK20-H-LB-8			Bacteria	Actinomycetota	Actinomycetia	Micrococcales	Micrococcaceae	Arthrobacter	Arthrobacter citreus	DSM 20133(T)	X80737	99.42	4/695	characterised	yes	T2108178758
NMC-20200809-20	YAK20-H-LB-9			Bacteria	Bacillota	Bacilli	Lactobacillales	Streptococcaceae	Streptococcus	Streptococcus lutetiensis	CIP 106849(T)	DQ232532	99.86	1/725	characterised	no	T2108178759
NMC-20200809-03	YAK03-H-LB-1	Aerobic	Modified LB	Bacteria	Bacillota	Bacilli	Bacillales	Paenibacillaceae	Paenibacillus	Paenibacillus amylolyticus	NBRC 15957(T)	BIMJ01000009	99.71	2/695	characterised	no	T2108178453
NMC-20200809-03	YAK03-H-LB-10			Bacteria	Actinomycetota	Actinomycetia	Micrococcales	Micrococcaceae	Arthrobacter	Arthrobacter gandavensis	R 5812(T)	AJ316140	99.28	5/698	characterised	yes	T2108178460
NMC-20200809-03	YAK03-H-LB-11			Bacteria	Actinomycetota	Actinomycetia	Microbacteriales	Microbacteriaceae	Microbacterium	KB911459_s	11MF	KB911459	98.85	8/693	characterised	yes	T2108173385
NMC-20200809-03	YAK03-H-LB-14			Bacteria	Actinomycetota	Actinomycetia	Micrococcales	Micrococcaceae	Arthrobacter	Arthrobacter citreus	DSM 20133(T)	X80737	99.28	5/696	characterised	no	T2108178464
NMC-20200809-03	YAK03-H-LB-15			Bacteria	Actinomycetota	Actinomycetia	Mycobacteriales	Nocardiaceae	Rhodococcus	Rhodococcus coprophilus	NBRC 100603(T)	BDAM01000020	99.42	4/686	characterised	no	T2108178465
NMC-20200809-03	YAK03-H-LB-16			Bacteria	Actinomycetota	Actinomycetia	Micrococcales	Micrococcaceae	Arthrobacter	Arthrobacter citreus	DSM 20133(T)	X80737	99.43	4/696	characterised	no	T2108178466
NMC-20200809-03	YAK03-H-LB-17			Bacteria	Actinomycetota	Actinomycetia	Micrococcales	Micrococcaceae	Arthrobacter	Arthrobacter citreus	DSM 20133(T)	X80737	99.57	3/695	characterised	yes	T2108178467
NMC-20200809-03	YAK03-H-LB-18			Bacteria	Actinomycetota	Actinomycetia	Cellulomonadales	Cellulomonadaceae	Cellulomonas	Cellulomonas phragmiteti	KB23(T)	AM902253	99.56	3/687	characterised	no	T2108173435
NMC-20200809-03	YAK03-H-LB-19			Bacteria	Bacillota	Bacilli	Bacillales	Bacillaceae	Pradoshia	MAYV_s	FJAT-27986	KT362909	100	0/691	characterised	yes	T2108178469
NMC-20200809-03	YAK03-H-LB-2			Bacteria	Bacillota	Bacilli	Bacillales	Bacillaceae	Peribacillus	Peribacillus simplex	NBRC 15720(T)	BCVO01000086	100	0/724	characterised	yes	T2108178454
NMC-20200809-03	YAK03-H-LB-20			Bacteria	Bacillota	Bacilli	Bacillales	Bacillaceae	Pradoshia	MAYV_s	FJAT-27986	KT362909	100	0/694	characterised	no
NMC-20200809-03	YAK03-H-LB-22			Bacteria	Bacillota	Bacilli	Lactobacillales	Streptococcaceae	Streptococcus	Streptococcus lutetiensis	CIP 106849(T)	DQ232532	99.86	1/723	characterised	no	T2108178472
NMC-20200809-03	YAK03-H-LB-24			Bacteria	Actinomycetota	Actinomycetia	Micrococcales	Micrococcaceae	Arthrobacter	Arthrobacter gandavensis	R 5812(T)	AJ316140	99.86	1/697	characterised	yes	T2108178474
NMC-20200809-03	YAK03-H-LB-25			Bacteria	Bacillota	Bacilli	Lactobacillales	Streptococcaceae	Streptococcus	Streptococcus lutetiensis	CIP 106849(T)	DQ232532	99.86	1/723	characterised	no	T2108178475
NMC-20200809-03	YAK03-H-LB-3			Bacteria	Actinomycetota	Actinomycetia	Micrococcales	Micrococcaceae	Arthrobacter	Arthrobacter citreus	DSM 20133(T)	X80737	99.28	5/694	characterised	yes	T2108178455
NMC-20200809-03	YAK03-H-LB-6			Bacteria	Actinomycetota	Actinomycetia	Micrococcales	Micrococcaceae	Arthrobacter	Arthrobacter citreus	DSM 20133(T)	X80737	99.42	4/689	characterised	no	T2108178456
NMC-20200809-03	YAK03-H-LB-7			Bacteria	Pseudomonadota	GammaPseudomonadota	Lysobacterales	Lysobacteraceae	Luteimonas	Luteimonas composti	CC-YY255(T)	DQ846687	98.61	10/718	novel species	yes	T2108173386
NMC-20200809-03	YAK03-H-LB-8			Bacteria	Actinomycetota	Actinomycetia	Cellulomonadales	Cellulomonadaceae	Cellulomonas	FOSE_s	KH9	FOSE01000010	100	0/682	characterised	no	T2108178458
NMC-20200809-03	YAK03-H-LB-9			Bacteria	Actinomycetota	Actinomycetia	Micrococcales	Micrococcaceae	Arthrobacter	Arthrobacter gandavensis	R 5812(T)	AJ316140	99.86	1/698	characterised	no	T2108178459
NMC-20200809-04	YAK04-H-LB-10			Bacteria	Actinomycetota	Actinomycetia	Micrococcales	Micrococcaceae	Arthrobacter	Arthrobacter gandavensis	R 5812(T)	AJ316140	99.86	1/696	characterised	no	T2108178485
NMC-20200809-04	YAK04-H-LB-12			Bacteria	Bacillota	Bacilli	Bacillales	Paenibacillaceae	Paenibacillus	Paenibacillus amylolyticus	NBRC 15957(T)	BIMJ01000009	99.72	2/716	characterised	no	T2108178487
NMC-20200809-04	YAK04-H-LB-13			Bacteria	Bacillota	Bacilli	Bacillales	Paenibacillaceae	Paenibacillus	Paenibacillus xylanilyticus	XIL14(T)	AY427832	98.32	12/714	novel species	no	T2108173387
NMC-20200809-04	YAK04-H-LB-14			Bacteria	Actinomycetota	Actinomycetia	Micrococcales	Micrococcaceae	Arthrobacter	Arthrobacter citreus	DSM 20133(T)	X80737	99.42	4/689	characterised	yes	T2108178489
NMC-20200809-04	YAK04-H-LB-15			Bacteria	Bacillota	Bacilli	Bacillales	Paenibacillaceae	Paenibacillus	Paenibacillus barengoltzii	NBRC 101215(T)	AB681405	99.72	2/709	characterised	no	T2108173437
NMC-20200809-04	YAK04-H-LB-16			Bacteria	Actinomycetota	Actinomycetia	Micrococcales	Micrococcaceae	Arthrobacter	Arthrobacter gandavensis	R 5812(T)	AJ316140	99.86	1/697	characterised	yes	T2108178491
NMC-20200809-04	YAK04-H-LB-18			Bacteria	Actinomycetota	Actinomycetia	Micrococcales	Micrococcaceae	Arthrobacter	Arthrobacter yangruifuii	785(T)	MK634692	98.99	7/693	characterised	no	T2108173388
NMC-20200809-04	YAK04-H-LB-19			Bacteria	Actinomycetota	Actinomycetia	Micrococcales	Micrococcaceae	Arthrobacter	Arthrobacter yangruifuii	785(T)	MK634692	99.43	4/697	characterised	no	T2108178494
NMC-20200809-04	YAK04-H-LB-2			Bacteria	Actinomycetota	Actinomycetia	Micrococcales	Micrococcaceae	Arthrobacter	Arthrobacter gandavensis	R 5812(T)	AJ316140	99.28	5/698	characterised	yes	T2108178477
NMC-20200809-04	YAK04-H-LB-20			Bacteria	Actinomycetota	Actinomycetia	Micrococcales	Micrococcaceae	Arthrobacter	Arthrobacter gandavensis	R 5812(T)	AJ316140	99.29	5/702	characterised	yes	T2108178495
NMC-20200809-04	YAK04-H-LB-23			Bacteria	Bacillota	Bacilli	Bacillales	Bacillaceae	Neobacillus	Neobacillus drentensis	LMG 21831(T)	AJ542506	98.93	7/655	characterised	no	T2108178498
NMC-20200809-04	YAK04-H-LB-25			Bacteria	Actinomycetota	Actinomycetia	Micrococcales	Micrococcaceae	Arthrobacter	Arthrobacter yangruifuii	785(T)	MK634692	99.43	4/697	characterised	yes	T2108178500
NMC-20200809-04	YAK04-H-LB-26			Bacteria	Bacillota	Bacilli	Bacillales	Paenibacillaceae	Paenibacillus	Paenibacillus amylolyticus	NBRC 15957(T)	BIMJ01000009	100	0/587	characterised	yes	T2108178501
NMC-20200809-04	YAK04-H-LB-28			Bacteria	Actinomycetota	Actinomycetia	Micrococcales	Micrococcaceae	Arthrobacter	Arthrobacter citreus	DSM 20133(T)	X80737	99.71	2/696	characterised	no	T2108178503
NMC-20200809-04	YAK04-H-LB-29			Bacteria	Actinomycetota	Actinomycetia	Micrococcales	Micrococcaceae	Arthrobacter	Arthrobacter gandavensis	R 5812(T)	AJ316140	99.86	1/696	characterised	no	T2108178504
NMC-20200809-04	YAK04-H-LB-3			Bacteria	Actinomycetota	Actinomycetia	Micrococcales	Micrococcaceae	Arthrobacter	Arthrobacter citreus	DSM 20133(T)	X80737	99.42	4/694	characterised	no	T2108178478
NMC-20200809-04	YAK04-H-LB-30			Bacteria	Actinomycetota	Actinomycetia	Micrococcales	Micrococcaceae	Arthrobacter	Arthrobacter yangruifuii	785(T)	MK634692	99.42	4/694	characterised	no	T2108178505
NMC-20200809-04	YAK04-H-LB-31			Bacteria	Actinomycetota	Actinomycetia	Micrococcales	Micrococcaceae	Arthrobacter	Arthrobacter citreus	DSM 20133(T)	X80737	100	0/696	characterised	no	T2108178506
NMC-20200809-04	YAK04-H-LB-4			Bacteria	Pseudomonadota	GammaPseudomonadota	Enterobacterales	Enterobacteriaceae	Escherichia	Shigella boydii	GTC 779(T)	AB273731	99.71	2/688	characterised	yes	T2108173438
NMC-20200809-04	YAK04-H-LB-5			Bacteria	Pseudomonadota	GammaPseudomonadota	Lysobacterales	Lysobacteraceae	Luteimonas	Luteimonas composti	CC-YY255(T)	DQ846687	98.61	10/717	novel species	no	T2108178480
NMC-20200809-04	YAK04-H-LB-6			Bacteria	Bacillota	Bacilli	Bacillales	Paenibacillaceae	Paenibacillus	Paenibacillus xylanilyticus	XIL14(T)	AY427832	98.03	14/710	novel species	no	T2108173391
NMC-20200809-04	YAK04-H-LB-7			Bacteria	Pseudomonadota	AlphaPseudomonadota	Sphingomonadales	Sphingomonadaceae	Sphingomonas	Sphingomonas olei	K-1-16(T)	KX672814	99.85	1/657	characterised	no	T2108173439
NMC-20200809-04	YAK04-H-LB-8			Bacteria	Actinomycetota	Actinomycetia	Micrococcales	Micrococcaceae	Arthrobacter	Arthrobacter gandavensis	R 5812(T)	AJ316140	99.28	5/697	characterised	no	T2108178483
NMC-20200809-04	YAK04-H-LB-9			Bacteria	Pseudomonadota	AlphaPseudomonadota	Rhodospirillales	Acetobacteraceae	Roseomonas	Roseomonas rubra	S5(T)	LT009499	98.33	11/658	novel species	yes	T2108173392
NMC-20200809-05	YAK05-H-LB-1			Bacteria	Bacillota	Bacilli	Bacillales	Paenibacillaceae	Paenibacillus	Paenibacillus xylanilyticus	XIL14(T)	AY427832	99.83	1/586	characterised	no	T2108178507
NMC-20200809-05	YAK05-H-LB-11			Bacteria	Bacillota	Bacilli	Bacillales	Bacillaceae	Pradoshia	MAYV_s	FJAT-27986	KT362909	100	0/695	characterised	no	T2108178517
NMC-20200809-05	YAK05-H-LB-12			Bacteria	Pseudomonadota	AlphaPseudomonadota	Rhodospirillales	Acetobacteraceae	Roseomonas	Roseomonas wenyumeiae	Z23(T)	MH974806	99.85	1/660	characterised	yes	T2108173440
NMC-20200809-05	YAK05-H-LB-13			Bacteria	Actinomycetota	Actinomycetia	Micrococcales	Micrococcaceae	Arthrobacter	Arthrobacter gandavensis	R 5812(T)	AJ316140	99.86	1/695	characterised	yes	T2108178519
NMC-20200809-05	YAK05-H-LB-14			Bacteria	Actinomycetota	Actinomycetia	Mycobacteriales	Nocardiaceae	Rhodococcus	Rhodococcus coprophilus	NBRC 100603(T)	BDAM01000020	99.41	4/681	characterised	yes	T2108178520
NMC-20200809-05	YAK05-H-LB-15			Bacteria	Actinomycetota	Actinomycetia	Microbacteriales	Microbacteriaceae	Microbacterium	KB911459_s	11MF	KB911459	98.56	10/693	novel species	yes	T2108173393
NMC-20200809-05	YAK05-H-LB-18			Bacteria	Actinomycetota	Actinomycetia	Micrococcales	Micrococcaceae	Arthrobacter	Arthrobacter citreus	DSM 20133(T)	X80737	99.42	4/695	characterised	yes	T2108178524
NMC-20200809-05	YAK05-H-LB-19			Bacteria	Actinomycetota	Actinomycetia	Bogoriellales	Bogoriellaceae	Georgenia	Georgenia wutianyii	Z294(T)	MN020372	99.85	1/688	characterised	yes	T2108173441
NMC-20200809-05	YAK05-H-LB-2			Bacteria	Bacillota	Bacilli	Lactobacillales	Streptococcaceae	Streptococcus	Streptococcus lutetiensis	CIP 106849(T)	DQ232532	99.86	1/719	characterised	no	T2108178508
NMC-20200809-05	YAK05-H-LB-3			Bacteria	Actinomycetota	Actinomycetia	Micrococcales	Micrococcaceae	Arthrobacter	Arthrobacter yangruifuii	785(T)	MK634692	99.42	4/695	characterised	no	T2108178509
NMC-20200809-05	YAK05-H-LB-4			Bacteria	Actinomycetota	Actinomycetia	Micrococcales	Micrococcaceae	Arthrobacter	Arthrobacter gandavensis	R 5812(T)	AJ316140	99.86	1/698	characterised	yes	T2108178510
NMC-20200809-05	YAK05-H-LB-5			Bacteria	Actinomycetota	Actinomycetia	Micrococcales	Micrococcaceae	Arthrobacter	Arthrobacter citreus	DSM 20133(T)	X80737	99.42	4/692	characterised	no	T2108178511
NMC-20200809-05	YAK05-H-LB-6			Bacteria	Actinomycetota	Actinomycetia	Micrococcales	Micrococcaceae	Arthrobacter	Arthrobacter citreus	DSM 20133(T)	X80737	98.84	8/692	characterised	yes	T2108173394
NMC-20200809-05	YAK05-H-LB-7			Bacteria	Bacillota	Bacilli	Bacillales	Bacillaceae	Pradoshia	MAYV_s	FJAT-27986	KT362909	100	0/695	characterised	no	T2108178513
NMC-20200809-05	YAK05-H-LB-8			Bacteria	Actinomycetota	Actinomycetia	Micrococcales	Micrococcaceae	Arthrobacter	Arthrobacter citreus	DSM 20133(T)	X80737	99.43	4/696	characterised	yes	T2108178514
NMC-20200809-05	YAK05-H-LB-9			Bacteria	Actinomycetota	Actinomycetia	Micrococcales	Micrococcaceae	Arthrobacter	Arthrobacter citreus	DSM 20133(T)	X80737	99.42	4/695	characterised	yes	T2108178515
NMC-20200809-07	YAK07-H-LB-1			Bacteria	Bacillota	Bacilli	Bacillales	Bacillaceae	Bacillus	Bacillus altitudinis	41KF2b(T)	ASJC01000029	100	0/707	characterised	yes	T2108178664
NMC-20200809-07	YAK07-H-LB-10			Bacteria	Actinomycetota	Actinomycetia	Micrococcales	Micrococcaceae	Arthrobacter	Arthrobacter gandavensis	R 5812(T)	AJ316140	99.28	5/696	characterised	yes	T2108178673
NMC-20200809-07	YAK07-H-LB-12			Bacteria	Actinomycetota	Actinomycetia	Microbacteriales	Microbacteriaceae	Microbacterium	Microbacterium caowuchunii	ST-M6(T)	MG234279	99.72	2/704	characterised	yes	T2108173442
NMC-20200809-07	YAK07-H-LB-13			Bacteria	Actinomycetota	Actinomycetia	Micrococcales	Micrococcaceae	Arthrobacter	Arthrobacter gandavensis	R 5812(T)	AJ316140	100	0/696	characterised	yes	T2108178676
NMC-20200809-07	YAK07-H-LB-14			Bacteria	Actinomycetota	Actinomycetia	Micrococcales	Micrococcaceae	Arthrobacter	Arthrobacter gandavensis	R 5812(T)	AJ316140	99.86	1/697	characterised	yes	T2108178677
NMC-20200809-07	YAK07-H-LB-15			Bacteria	Actinomycetota	Actinomycetia	Cellulomonadales	Cellulomonadaceae	Cellulomonas	FOSE_s	KH9	FOSE01000010	99.85	1/688	characterised	yes	T2108178678
NMC-20200809-07	YAK07-H-LB-17			Bacteria	Actinomycetota	Actinomycetia	Micrococcales	Micrococcaceae	Arthrobacter	Arthrobacter citreus	DSM 20133(T)	X80737	99.43	4/696	characterised	no
NMC-20200809-07	YAK07-H-LB-19			Bacteria	Actinomycetota	Actinomycetia	Micrococcales	Micrococcaceae	Arthrobacter	Arthrobacter gandavensis	R 5812(T)	AJ316140	99.86	1/695	characterised	yes	T2108178681
NMC-20200809-07	YAK07-H-LB-2			Bacteria	Pseudomonadota	GammaPseudomonadota	Enterobacterales	Enterobacteriaceae	Escherichia	Shigella flexneri	ATCC 29903(T)	X96963	99.71	2/686	characterised	yes	T2108178665
NMC-20200809-07	YAK07-H-LB-20			Bacteria	Actinomycetota	Actinomycetia	Micrococcales	Micrococcaceae	Arthrobacter	Arthrobacter gandavensis	R 5812(T)	AJ316140	99.43	4/697	characterised	no	T2108178527
NMC-20200809-07	YAK07-H-LB-21			Bacteria	Actinomycetota	Actinomycetia	Micrococcales	Micrococcaceae	Arthrobacter	Arthrobacter gandavensis	R 5812(T)	AJ316140	100	0/698	characterised	yes	T2108178682
NMC-20200809-07	YAK07-H-LB-23			Bacteria	Actinomycetota	Actinomycetia	Micrococcales	Micrococcaceae	Arthrobacter	Arthrobacter citreus	DSM 20133(T)	X80737	99.42	4/694	characterised	yes	T2108178684
NMC-20200809-07	YAK07-H-LB-24			Bacteria	Actinomycetota	Actinomycetia	Cellulomonadales	Cellulomonadaceae	Cellulomonas	FOSE_s	KH9	FOSE01000010	100	0/693	characterised	yes	T2108178685
NMC-20200809-07	YAK07-H-LB-3			Bacteria	Bacillota	Bacilli	Bacillales	Bacillaceae	Peribacillus	Peribacillus simplex	NBRC 15720(T)	BCVO01000086	100	0/723	characterised	yes	T2108178666
NMC-20200809-07	YAK07-H-LB-5			Bacteria	Bacillota	Bacilli	Bacillales	Paenibacillaceae	Paenibacillus	Paenibacillus xylanexedens	B22a(T)	EU558281	99.86	1/714	characterised	no	T2108173444
NMC-20200809-07	YAK07-H-LB-7			Bacteria	Actinomycetota	Actinomycetia	Micrococcales	Micrococcaceae	Arthrobacter	Arthrobacter gandavensis	R 5812(T)	AJ316140	99.84	1/638	characterised	yes	T2108178670
NMC-20200809-07	YAK07-H-LB-8			Bacteria	Actinomycetota	Actinomycetia	Micrococcales	Micrococcaceae	Arthrobacter	Arthrobacter gandavensis	R 5812(T)	AJ316140	99.86	1/697	characterised	yes	T2108178671
NMC-20200809-07	YAK07-H-LB-9			Bacteria	Bacillota	Bacilli	Bacillales	Bacillaceae	Peribacillus	Peribacillus butanolivorans	DSM 18926(T)	LGYA01000001	99.86	1/721	characterised	yes	T2108178672
NMC-20200809-08	YAK08-H-LB-1			Bacteria	Bacillota	Bacilli	Bacillales	Paenibacillaceae	Paenibacillus	Paenibacillus xylanilyticus	XIL14(T)	AY427832	98.98	7/685	characterised	no	T2108173395
NMC-20200809-08	YAK08-H-LB-10			Bacteria	Pseudomonadota	GammaPseudomonadota	Enterobacterales	Enterobacteriaceae	Escherichia	Shigella boydii	GTC 779(T)	AB273731	99.43	4/700	characterised	yes	T2108173445
NMC-20200809-08	YAK08-H-LB-11			Bacteria	Actinomycetota	Actinomycetia	Micrococcales	Micrococcaceae	Arthrobacter	Arthrobacter citreus	DSM 20133(T)	X80737	99.42	4/695	characterised	yes	T2108178625
NMC-20200809-08	YAK08-H-LB-12			Bacteria	Actinomycetota	Actinomycetia	Micrococcales	Micrococcaceae	Arthrobacter	Arthrobacter yangruifuii	785(T)	MK634692	99	7/701	characterised	no	T2108173396
NMC-20200809-08	YAK08-H-LB-13			Bacteria	Actinomycetota	Actinomycetia	Micrococcales	Micrococcaceae	Arthrobacter	Arthrobacter gandavensis	R 5812(T)	AJ316140	99.86	1/698	characterised	yes	T2108178627
NMC-20200809-08	YAK08-H-LB-14			Bacteria	Bacillota	Bacilli	Lactobacillales	Streptococcaceae	Streptococcus	Streptococcus lutetiensis	CIP 106849(T)	DQ232532	99.86	1/723	characterised	no	T2108178628
NMC-20200809-08	YAK08-H-LB-17			Bacteria	Actinomycetota	Actinomycetia	Cellulomonadales	Cellulomonadaceae	Cellulomonas	Cellulomonas timonensis	SN7(T)	FCOT01000007	99.86	1/693	characterised	no	T2108173446
NMC-20200809-08	YAK08-H-LB-18			Bacteria	Actinomycetota	Actinomycetia	Micrococcales	Micrococcaceae	Arthrobacter	Arthrobacter gandavensis	R 5812(T)	AJ316140	99.28	5/694	characterised	yes	T2108178632
NMC-20200809-08	YAK08-H-LB-2			Bacteria	Bacillota	Bacilli	Bacillales	Paenibacillaceae	Paenibacillus	Paenibacillus amylolyticus	NBRC 15957(T)	BIMJ01000009	99.86	1/691	characterised	no	T2108178616
NMC-20200809-08	YAK08-H-LB-20			Bacteria	Actinomycetota	Actinomycetia	Micrococcales	Micrococcaceae	Arthrobacter	Arthrobacter gandavensis	R 5812(T)	AJ316140	100	0/701	characterised	yes	T2108178634
NMC-20200809-08	YAK08-H-LB-21			Bacteria	Actinomycetota	Actinomycetia	Micrococcales	Micrococcaceae	Arthrobacter	Arthrobacter citreus	DSM 20133(T)	X80737	99.42	4/695	characterised	yes	T2108178635
NMC-20200809-08	YAK08-H-LB-22			Bacteria	Actinomycetota	Actinomycetia	Micrococcales	Micrococcaceae	Arthrobacter	Arthrobacter yangruifuii	785(T)	MK634692	98.99	7/693	characterised	no	T2108178636
NMC-20200809-08	YAK08-H-LB-23			Bacteria	Bacillota	Bacilli	Bacillales	Bacillaceae	Peribacillus	Peribacillus simplex	NBRC 15720(T)	BCVO01000086	100	0/719	characterised	yes	T2108178637
NMC-20200809-08	YAK08-H-LB-24			Bacteria	Actinomycetota	Actinomycetia	Bogoriellales	Bogoriellaceae	Georgenia	Georgenia wutianyii	Z294(T)	MN020372	99.85	1/657	characterised	no	T2108178638
NMC-20200809-08	YAK08-H-LB-25			Bacteria	Bacillota	Bacilli	Bacillales	Paenibacillaceae	Paenibacillus	Paenibacillus xylanilyticus	XIL14(T)	AY427832	98.99	7/694	characterised	no	T2108173398
NMC-20200809-08	YAK08-H-LB-3			Bacteria	Bacillota	Bacilli	Bacillales	Paenibacillaceae	Paenibacillus	Paenibacillus xylanilyticus	XIL14(T)	AY427832	98.88	7/627	characterised	no	T2108173447
NMC-20200809-08	YAK08-H-LB-6			Bacteria	Actinomycetota	Actinomycetia	Microbacteriales	Microbacteriaceae	Microbacterium	KB911459_s	11MF	KB911459	98.86	8/699	characterised	yes	T2108173399
NMC-20200809-08	YAK08-H-LB-8			Bacteria	Actinomycetota	Actinomycetia	Micrococcales	Micrococcaceae	Arthrobacter	Arthrobacter gandavensis	R 5812(T)	AJ316140	100	0/698	characterised	yes	T2108178622
NMC-20200809-08	YAK08-H-LB-9			Bacteria	Bacillota	Bacilli	Bacillales	Bacillaceae	Peribacillus	Peribacillus simplex	NBRC 15720(T)	BCVO01000086	100	0/597	characterised	yes	T2108178623
NMC-20200809-09	YAK09-H-LB-10			Bacteria	Pseudomonadota	GammaPseudomonadota	Enterobacterales	Enterobacteriaceae	Escherichia	Shigella flexneri	ATCC 29903(T)	X96963	99.57	3/693	characterised	yes	T2108173448
NMC-20200809-09	YAK09-H-LB-11			Bacteria	Actinomycetota	Actinomycetia	Micrococcales	Micrococcaceae	Arthrobacter	Arthrobacter gandavensis	R 5812(T)	AJ316140	99.83	1/573	characterised	yes	T2108178650
NMC-20200809-09	YAK09-H-LB-14			Bacteria	Actinomycetota	Actinomycetia	Micrococcales	Micrococcaceae	Arthrobacter	Arthrobacter gandavensis	R 5812(T)	AJ316140	99.86	1/694	characterised	yes	T2108178653
NMC-20200809-09	YAK09-H-LB-15			Bacteria	Actinomycetota	Actinomycetia	Streptomycetales	Streptomycetaceae	Streptomyces	Streptomyces atroolivaceus	NRRL ISP-5137(T)	JNXG01000049	100	0/691	characterised	no
NMC-20200809-09	YAK09-H-LB-16			Bacteria	Actinomycetota	Actinomycetia	Micrococcales	Micrococcaceae	Arthrobacter	Arthrobacter gandavensis	R 5812(T)	AJ316140	99.28	5/696	characterised	yes	T2108178654
NMC-20200809-09	YAK09-H-LB-17			Bacteria	Pseudomonadota	AlphaPseudomonadota	Sphingomonadales	Sphingomonadaceae	Sphingomonas	Sphingomonas desiccabilis	CP1D(T)	AJ871435	98.93	7/654	characterised	no	T2108173449
NMC-20200809-09	YAK09-H-LB-18			Bacteria	Actinomycetota	Actinomycetia	Micrococcales	Micrococcaceae	Arthrobacter	Arthrobacter gandavensis	R 5812(T)	AJ316140	99.86	1/698	characterised	yes	T2108178656
NMC-20200809-09	YAK09-H-LB-19			Bacteria	Pseudomonadota	AlphaPseudomonadota	Sphingomonadales	Sphingomonadaceae	Sphingomonas	Sphingomonas desiccabilis	CP1D(T)	AJ871435	98.94	7/661	characterised	no	T2108173400
NMC-20200809-09	YAK09-H-LB-2			Bacteria	Pseudomonadota	GammaPseudomonadota	Enterobacterales	Enterobacteriaceae	Escherichia	Escherichia fergusonii	ATCC 35469(T)	CU928158	99.57	3/694	characterised	yes	T2108178641
NMC-20200809-09	YAK09-H-LB-23			Bacteria	Actinomycetota	Actinomycetia	Micrococcales	Micrococcaceae	Arthrobacter	Arthrobacter citreus	DSM 20133(T)	X80737	99.43	4/696	characterised	yes	T2108178660
NMC-20200809-09	YAK09-H-LB-25			Bacteria	Bacillota	Bacilli	Bacillales	Bacillaceae	Bacillus	Bacillus altitudinis	41KF2b(T)	ASJC01000029	100	0/655	characterised	yes	T2108178662
NMC-20200809-09	YAK09-H-LB-27			Bacteria	Bacillota	Bacilli	Lactobacillales	Streptococcaceae	Streptococcus	Streptococcus lutetiensis	CIP 106849(T)	DQ232532	99.86	1/723	characterised	no
NMC-20200809-09	YAK09-H-LB-3			Bacteria	Bacillota	Bacilli	Bacillales	Bacillaceae	Peribacillus	Brevibacterium frigoritolerans	DSM 8801(T)	AM747813	100	0/714	characterised	yes	T2108178642
NMC-20200809-09	YAK09-H-LB-4			Bacteria	Bacillota	Bacilli	Bacillales	Bacillaceae	Bacillus	Bacillus zhangzhouensis	DW5-4(T)	JOTP01000061	100	0/619	characterised	yes	T2108178643
NMC-20200809-09	YAK09-H-LB-5			Bacteria	Bacillota	Bacilli	Bacillales	Paenibacillaceae	Paenibacillus	Paenibacillus xylanilyticus	XIL14(T)	AY427832	98.71	9/696	characterised	no	T2108173401
NMC-20200809-09	YAK09-H-LB-6			Bacteria	Pseudomonadota	GammaPseudomonadota	Enterobacterales	Enterobacteriaceae	Escherichia	Shigella flexneri	ATCC 29903(T)	X96963	100	0/689	characterised	yes	T2108178645
NMC-20200809-09	YAK09-H-LB-7			Bacteria	Actinomycetota	Actinomycetia	Micrococcales	Micrococcaceae	Arthrobacter	Arthrobacter gandavensis	R 5812(T)	AJ316140	100	0/696	characterised	yes	T2108178646
NMC-20200809-09	YAK09-H-LB-8			Bacteria	Bacillota	Bacilli	Bacillales	Bacillaceae	Bacillus	Bacillus zhangzhouensis	DW5-4(T)	JOTP01000061	100	0/717	characterised	yes	T2108178647
NMC-20200809-09	YAK09-H-LB-9			Bacteria	Actinomycetota	Actinomycetia	Microbacteriales	Microbacteriaceae	Microbacterium	KB911459_s	11MF	KB911459	98.96	7/674	characterised	yes	T2108173402
NMC-20200809-12	YAK12-Y-104-1	Anaerobic	Modified MPYG	Bacteria	Pseudomonadota	GammaPseudomonadota	Enterobacterales	Enterobacteriaceae	Escherichia	Shigella flexneri	ATCC 29903(T)	X96963	100	0/695	characterised	yes	T2108178781
NMC-20200809-12	YAK12-Y-104-10			Bacteria	Bacillota	Clostridia	Clostridiales	Lachnospiraceae	Shuttleworthia	GQ358442_s	SHTP441	GQ358442	92.48	48/638	novel species	yes	T2108180020
NMC-20200809-13	YAK13-Y-104-4			Bacteria	Bacillota	Bacilli	Lactobacillales	Streptococcaceae	Streptococcus	Streptococcus lutetiensis	CIP 106849(T)	DQ232532	99.86	1/713	characterised	yes	T2108178793
NMC-20200809-13	YAK13-Y-104-5			Bacteria	Bacillota	Bacilli	Lactobacillales	Streptococcaceae	Streptococcus	Streptococcus lutetiensis	CIP 106849(T)	DQ232532	99.86	1/722	characterised	yes	T2108178794
NMC-20200809-13	YAK13-Y-104-6			Bacteria	Bacillota	Bacilli	Lactobacillales	Streptococcaceae	Streptococcus	Streptococcus lutetiensis	CIP 106849(T)	DQ232532	99.86	1/716	characterised	yes	T2108178795
NMC-20200809-13	YAK13-Y-104-8			Bacteria	Bacillota	Bacilli	Lactobacillales	Streptococcaceae	Streptococcus	Streptococcus equinus	ATCC 9812(T)	GL698435	99.03	7/723	characterised	yes	T2108178796
NMC-20200809-13	YAK13-Y-104-9			Bacteria	Bacillota	Bacilli	Lactobacillales	Streptococcaceae	Streptococcus	Streptococcus lutetiensis	CIP 106849(T)	DQ232532	99.86	1/723	characterised	yes	T2108178797
NMC-20200809-13	YAK13-Y-104-10			Bacteria	Bacillota	Bacilli	Lactobacillales	Streptococcaceae	Streptococcus	Streptococcus lutetiensis	CIP 106849(T)	DQ232532	99.86	1/725	characterised	yes	T2108178798
NMC-20200809-13	YAK13-Y-104-11			Bacteria	Bacillota	Clostridia	Clostridiales	Clostridiaceae	Clostridium	Clostridium perfringens	ATCC 13124(T)	CP000246	79.09	254/1215	novel species	yes	T2108178799
NMC-20200809-12	YAK12-Y-104-2			Bacteria	Pseudomonadota	GammaPseudomonadota	Enterobacterales	Enterobacteriaceae	Escherichia	Shigella flexneri	ATCC 29903(T)	X96963	99.84	1/637	characterised	yes	T2108178782
NMC-20200809-13	YAK13-Y-104-12			Bacteria	Bacillota	Clostridia	Clostridiales	Clostridiaceae	Clostridium	Clostridium perfringens	ATCC 13124(T)	CP000246	99.86	1/691	characterised	no	T2108178800
NMC-20200809-13	YAK13-Y-104-13			Bacteria	Bacillota	Clostridia	Clostridiales	Clostridiaceae	Clostridium	Clostridium perfringens	ATCC 13124(T)	CP000246	99.86	1/691	characterised	no	T2108178801
NMC-20200809-13	YAK13-Y-104-14			Bacteria	Bacillota	Bacilli	Lactobacillales	Streptococcaceae	Streptococcus	Streptococcus lutetiensis	CIP 106849(T)	DQ232532	99.86	1/722	characterised	yes	T2108178802
NMC-20200809-13	YAK13-Y-104-15			Bacteria	Bacillota	Clostridia	Clostridiales	Clostridiaceae	Clostridium	Clostridium perfringens	ATCC 13124(T)	CP000246	99.85	1/688	characterised	no	T2108178803
NMC-20200809-13	YAK13-Y-104-16			Bacteria	Bacillota	Bacilli	Lactobacillales	Streptococcaceae	Streptococcus	Streptococcus lutetiensis	CIP 106849(T)	DQ232532	99.86	1/720	characterised	yes	T2108178804
NMC-20200809-13	YAK13-Y-104-17			Bacteria	Bacillota	Bacilli	Lactobacillales	Streptococcaceae	Streptococcus	Streptococcus lutetiensis	CIP 106849(T)	DQ232532	99.86	1/726	characterised	yes	T2108178805
NMC-20200809-13	YAK13-Y-104-18			Bacteria	Bacillota	Bacilli	Lactobacillales	Streptococcaceae	Streptococcus	Streptococcus lutetiensis	CIP 106849(T)	DQ232532	99.86	1/716	characterised	yes	T2108178806
NMC-20200809-13	YAK13-Y-104-19			Bacteria	Bacillota	Clostridia	Clostridiales	Clostridiaceae	Clostridium	Clostridium perfringens	ATCC 13124(T)	CP000246	99.86	1/690	characterised	no	T2108178807
NMC-20200809-13	YAK13-Y-104-20			Bacteria	Bacillota	Bacilli	Lactobacillales	Streptococcaceae	Streptococcus	Streptococcus lutetiensis	CIP 106849(T)	DQ232532	99.86	1/719	characterised	yes	T2108178808
NMC-20200809-13	YAK13-Y-104-21			Bacteria	Bacillota	Clostridia	Clostridiales	Clostridiaceae	Clostridium	Clostridium perfringens	ATCC 13124(T)	CP000246	99.86	1/691	characterised	no	T2108178809
NMC-20200809-12	YAK12-Y-104-3			Bacteria	Pseudomonadota	GammaPseudomonadota	Enterobacterales	Enterobacteriaceae	Escherichia	Shigella flexneri	ATCC 29903(T)	X96963	100	0/690	characterised	yes	T2108178783
NMC-20200809-14	YAK14-Y-104-1			Bacteria	Bacillota	Bacilli	Lactobacillales	Enterococcaceae	Enterococcus	Enterococcus faecium	LMG 11423(T)	AJ301830	99.83	1/605	characterised	yes	T2108178810
NMC-20200809-14	YAK14-Y-104-2			Bacteria	Bacillota	Bacilli	Lactobacillales	Enterococcaceae	Enterococcus	Enterococcus faecium	LMG 11423(T)	AJ301830	99.83	1/604	characterised	yes	T2108178811
NMC-20200809-14	YAK14-Y-104-3			Bacteria	Pseudomonadota	GammaPseudomonadota	Enterobacterales	Enterobacteriaceae	Escherichia	Escherichia fergusonii	ATCC 35469(T)	CU928158	99.58	3/709	characterised	yes	T2108178812
NMC-20200809-14	YAK14-Y-104-6			Bacteria	Bacillota	Bacilli	Lactobacillales	Streptococcaceae	Streptococcus	Streptococcus lutetiensis	CIP 106849(T)	DQ232532	99.86	1/717	characterised	yes	T2108178815
NMC-20200809-14	YAK14-Y-104-8			Bacteria	Bacillota	Bacilli	Lactobacillales	Streptococcaceae	Streptococcus	Streptococcus lutetiensis	CIP 106849(T)	DQ232532	99.86	1/726	characterised	yes	T2108178817
NMC-20200809-14	YAK14-Y-104-9			Bacteria	Bacillota	Bacilli	Lactobacillales	Enterococcaceae	Enterococcus	Enterococcus faecium	LMG 11423(T)	AJ301830	99.84	1/609	characterised	yes	T2108178818
NMC-20200809-14	YAK14-Y-104-10			Bacteria	Bacillota	Bacilli	Lactobacillales	Streptococcaceae	Streptococcus	Streptococcus lutetiensis	CIP 106849(T)	DQ232532	99.86	1/704	characterised	yes	T2108178819
NMC-20200809-14	YAK14-Y-104-11			Bacteria	Bacillota	Bacilli	Lactobacillales	Enterococcaceae	Enterococcus	Enterococcus durans	NBRC 100479(T)	BCQB01000108	99.82	1/544	characterised	yes	T2108178820
NMC-20200809-12	YAK12-Y-LB-1	Anaerobic	Modified LB	Bacteria	Pseudomonadota	GammaPseudomonadota	Enterobacterales	Enterobacteriaceae	Escherichia	Shigella flexneri	ATCC 29903(T)	X96963	99.85	1/689	characterised	yes	T2108178821
NMC-20200809-12	YAK12-Y-LB-2			Bacteria	Pseudomonadota	GammaPseudomonadota	Enterobacterales	Enterobacteriaceae	Escherichia	Shigella flexneri	ATCC 29903(T)	X96963	99.71	2/686	characterised	yes	T2108178822
NMC-20200809-12	YAK12-Y-LB-3			Bacteria	Pseudomonadota	GammaPseudomonadota	Enterobacterales	Enterobacteriaceae	Escherichia	Shigella flexneri	ATCC 29903(T)	X96963	99.85	1/688	characterised	no	T2108178823
NMC-20200809-12	YAK12-Y-LB-4			Bacteria	Bacillota	Bacilli	Lactobacillales	Streptococcaceae	Streptococcus	Streptococcus lutetiensis	CIP 106849(T)	DQ232532	99.86	1/716	characterised	no	T2108178824
NMC-20200809-12	YAK12-Y-LB-5			Bacteria	Pseudomonadota	GammaPseudomonadota	Enterobacterales	Enterobacteriaceae	Escherichia	Shigella flexneri	ATCC 29903(T)	X96963	100	0/688	characterised	no	T2108178825
NMC-20200809-12	YAK12-Y-LB-6			Bacteria	Pseudomonadota	GammaPseudomonadota	Enterobacterales	Enterobacteriaceae	Escherichia	Shigella flexneri	ATCC 29903(T)	X96963	100	0/690	characterised	yes	T2108178826
NMC-20200809-12	YAK12-Y-LB-7			Bacteria	Pseudomonadota	GammaPseudomonadota	Enterobacterales	Enterobacteriaceae	Escherichia	Shigella flexneri	ATCC 29903(T)	X96963	100	0/690	characterised	yes	T2108178827
NMC-20200809-12	YAK12-Y-LB-8			Bacteria	Pseudomonadota	GammaPseudomonadota	Enterobacterales	Enterobacteriaceae	Escherichia	Shigella flexneri	ATCC 29903(T)	X96963	99.71	2/692	characterised	yes	T2108178828
NMC-20200809-12	YAK12-Y-LB-9			Bacteria	Pseudomonadota	GammaPseudomonadota	Enterobacterales	Enterobacteriaceae	Escherichia	Shigella flexneri	ATCC 29903(T)	X96963	99.71	2/687	characterised	yes	T2108180059
NMC-20200809-12	YAK12-Y-104-5	Anaerobic	Modified MPYG	Bacteria	Bacillota	Bacilli	Lactobacillales	Streptococcaceae	Streptococcus	Streptococcus lutetiensis	CIP 106849(T)	DQ232532	99.86	1/720	characterised	yes	T2108178785
NMC-20200809-12	YAK12-Y-LB-10	Anaerobic	Modified LB	Bacteria	Pseudomonadota	GammaPseudomonadota	Enterobacterales	Enterobacteriaceae	Escherichia	Shigella flexneri	ATCC 29903(T)	X96963	100	0/689	characterised	yes	T2108178830
NMC-20200809-12	YAK12-Y-LB-11			Bacteria	Pseudomonadota	GammaPseudomonadota	Enterobacterales	Enterobacteriaceae	Escherichia	Escherichia fergusonii	ATCC 35469(T)	CU928158	99.29	5/707	characterised	yes	T2108178831
NMC-20200809-12	YAK12-Y-LB-12			Bacteria	Pseudomonadota	GammaPseudomonadota	Enterobacterales	Enterobacteriaceae	Escherichia	Shigella flexneri	ATCC 29903(T)	X96963	100	0/689	characterised	yes	T2108178832
NMC-20200809-12	YAK12-Y-LB-13			Bacteria	Pseudomonadota	GammaPseudomonadota	Enterobacterales	Enterobacteriaceae	Escherichia	Shigella flexneri	ATCC 29903(T)	X96963	99.85	1/689	characterised	yes	T2108178833
NMC-20200809-12	YAK12-Y-LB-14			Bacteria	Bacillota	Bacilli	Lactobacillales	Streptococcaceae	Streptococcus	Streptococcus lutetiensis	CIP 106849(T)	DQ232532	99.86	1/703	characterised	no	T2108178834
NMC-20200809-12	YAK12-Y-LB-15			Bacteria	Pseudomonadota	GammaPseudomonadota	Enterobacterales	Enterobacteriaceae	Escherichia	Shigella flexneri	ATCC 29903(T)	X96963	100	0/688	characterised	yes	T2108178835
NMC-20200809-12	YAK12-Y-LB-16			Bacteria	Pseudomonadota	GammaPseudomonadota	Enterobacterales	Enterobacteriaceae	Escherichia	Shigella flexneri	ATCC 29903(T)	X96963	100	0/689	characterised	yes	T2108178836
NMC-20200809-12	YAK12-Y-LB-17			Bacteria	Pseudomonadota	GammaPseudomonadota	Enterobacterales	Enterobacteriaceae	Escherichia	Shigella flexneri	ATCC 29903(T)	X96963	100	0/659	characterised	yes	T2108178837
NMC-20200809-12	YAK12-Y-LB-18			Bacteria	Pseudomonadota	GammaPseudomonadota	Enterobacterales	Enterobacteriaceae	Escherichia	Shigella flexneri	ATCC 29903(T)	X96963	99.86	1/690	characterised	yes	T2108178838
NMC-20200809-12	YAK12-Y-LB-19			Bacteria	Bacillota	Bacilli	Lactobacillales	Streptococcaceae	Streptococcus	Streptococcus lutetiensis	CIP 106849(T)	DQ232532	99.85	1/687	characterised	yes	T2108178839
NMC-20200809-12	YAK12-Y-104-6	Anaerobic	Modified MPYG	Bacteria	Bacillota	Bacilli	Lactobacillales	Streptococcaceae	Streptococcus	Streptococcus lutetiensis	CIP 106849(T)	DQ232532	99.86	1/716	characterised	yes	T2108178786
NMC-20200809-13	YAK13-Y-LB-1	Anaerobic	Modified LB	Bacteria	Bacillota	Bacilli	Lactobacillales	Streptococcaceae	Streptococcus	Streptococcus lutetiensis	CIP 106849(T)	DQ232532	99.86	1/710	characterised	no	T2108178840
NMC-20200809-13	YAK13-Y-LB-2			Bacteria	Bacillota	Bacilli	Lactobacillales	Streptococcaceae	Streptococcus	Streptococcus lutetiensis	CIP 106849(T)	DQ232532	99.86	1/717	characterised	no	T2108178841
NMC-20200809-13	YAK13-Y-LB-3			Bacteria	Bacillota	Clostridia	Clostridiales	Lachnospiraceae	Shuttleworthia	GQ358442_s	SHTP441	GQ358442	92.77	50/692	novel species	no	T2108180072
NMC-20200809-13	YAK13-Y-LB-4			Bacteria	Bacillota	Clostridia	Clostridiales	Clostridiaceae	Clostridium	Clostridium perfringens	ATCC 13124(T)	CP000246	99.85	1/686	characterised	yes	T2108178843
NMC-20200809-13	YAK13-Y-LB-5			Bacteria	Bacillota	Clostridia	Clostridiales	Clostridiaceae	Clostridium	Clostridium perfringens	ATCC 13124(T)	CP000246	99.85	1/687	characterised	yes	T2108178844
NMC-20200809-13	YAK13-Y-LB-6			Bacteria	Bacillota	Clostridia	Clostridiales	Clostridiaceae	Clostridium	Clostridium perfringens	ATCC 13124(T)	CP000246	99.85	1/667	characterised	no	T2108178845
NMC-20200809-13	YAK13-Y-LB-7			Bacteria	Bacillota	Clostridia	Clostridiales	Clostridiaceae	Clostridium	Clostridium perfringens	ATCC 13124(T)	CP000246	99.85	1/664	characterised	no	T2108178846
NMC-20200809-13	YAK13-Y-LB-8			Bacteria	Bacillota	Bacilli	Lactobacillales	Streptococcaceae	Streptococcus	Streptococcus lutetiensis	CIP 106849(T)	DQ232532	99.86	1/716	characterised	no	T2108178847
NMC-20200809-13	YAK13-Y-LB-9			Bacteria	Pseudomonadota	GammaPseudomonadota	Enterobacterales	Enterobacteriaceae	Escherichia	Escherichia fergusonii	ATCC 35469(T)	CU928158	99.29	5/709	characterised	yes	T2108178848
NMC-20200809-13	YAK13-Y-LB-10			Bacteria	Bacillota	Clostridia	Clostridiales	Clostridiaceae	Clostridium	Clostridium perfringens	ATCC 13124(T)	CP000246	99.85	1/683	characterised	no	T2108178849
NMC-20200809-12	YAK12-Y-104-7	Anaerobic	Modified MPYG	Bacteria	Bacillota	Bacilli	Lactobacillales	Streptococcaceae	Streptococcus	Streptococcus lutetiensis	CIP 106849(T)	DQ232532	99.86	1/722	characterised	yes	T2108178787
NMC-20200809-13	YAK13-Y-LB-11	Anaerobic	Modified LB	Bacteria	Bacillota	Bacilli	Lactobacillales	Streptococcaceae	Streptococcus	Streptococcus lutetiensis	CIP 106849(T)	DQ232532	99.86	1/713	characterised	no	T2108178850
NMC-20200809-13	YAK13-Y-LB-12			Bacteria	Pseudomonadota	GammaPseudomonadota	Enterobacterales	Enterobacteriaceae	Escherichia	Escherichia fergusonii	ATCC 35469(T)	CU928158	99.29	5/709	characterised	no	T2108178851
NMC-20200809-13	YAK13-Y-LB-13			Bacteria	Pseudomonadota	GammaPseudomonadota	Enterobacterales	Enterobacteriaceae	Escherichia	Escherichia fergusonii	ATCC 35469(T)	CU928158	99.44	4/709	characterised	yes	T2108180082
NMC-20200809-13	YAK13-Y-LB-14			Bacteria	Bacillota	Clostridia	Clostridiales	Clostridiaceae	Clostridium	Clostridium perfringens	ATCC 13124(T)	CP000246	99.85	1/687	characterised	no	T2108178853
NMC-20200809-13	YAK13-Y-LB-15			Bacteria	Bacillota	Clostridia	Clostridiales	Clostridiaceae	Clostridium	Clostridium perfringens	ATCC 13124(T)	CP000246	99.85	1/687	characterised	no	T2108178854
NMC-20200809-13	YAK13-Y-LB-16			Bacteria	Pseudomonadota	GammaPseudomonadota	Enterobacterales	Enterobacteriaceae	Escherichia	Escherichia fergusonii	ATCC 35469(T)	CU928158	99.29	5/709	characterised	no	T2108178855
NMC-20200809-13	YAK13-Y-LB-17			Bacteria	Bacillota	Bacilli	Lactobacillales	Streptococcaceae	Streptococcus	Streptococcus lutetiensis	CIP 106849(T)	DQ232532	99.86	1/716	characterised	no	T2108178856
NMC-20200809-13	YAK13-Y-LB-18			Bacteria	Bacteroidota	Bacteroidia	Bacteroidales	Bacteroidaceae	Bacteroides	Bacteroides caccae	ATCC 43185(T)	AAVM02000012	99.57	3/700	characterised	yes	T2108180087
NMC-20200809-13	YAK13-Y-LB-20			Bacteria	Bacteroidota	Bacteroidia	Bacteroidales	Bacteroidaceae	Bacteroides	Bacteroides caccae	ATCC 43185(T)	AAVM02000012	99.57	3/694	characterised	yes	T2108178859
NMC-20200809-12	YAK12-Y-104-8	Anaerobic	Modified MPYG	Bacteria	Bacillota	Bacilli	Lactobacillales	Streptococcaceae	Streptococcus	Streptococcus lutetiensis	CIP 106849(T)	DQ232532	99.85	1/688	characterised	yes	T2108178788
NMC-20200809-13	YAK13-Y-LB-21	Anaerobic	Modified LB	Bacteria	Bacteroidota	Bacteroidia	Bacteroidales	Bacteroidaceae	Bacteroides	Bacteroides caccae	ATCC 43185(T)	AAVM02000012	99.57	3/699	characterised	yes	T2108178860
NMC-20200809-14	YAK14-Y-LB-1			Bacteria	Pseudomonadota	GammaPseudomonadota	Enterobacterales	Enterobacteriaceae	Escherichia	Escherichia fergusonii	ATCC 35469(T)	CU928158	99.58	3/712	characterised	yes	T2108178861
NMC-20200809-14	YAK14-Y-LB-2			Bacteria	Pseudomonadota	GammaPseudomonadota	Enterobacterales	Enterobacteriaceae	Escherichia	Escherichia fergusonii	ATCC 35469(T)	CU928158	99.58	3/713	characterised	yes	T2108178862
NMC-20200809-14	YAK14-Y-LB-3			Bacteria	Bacillota	Bacilli	Lactobacillales	Enterococcaceae	Enterococcus	Enterococcus faecium	LMG 11423(T)	AJ301830	99.86	1/717	characterised	no	T2108178863
NMC-20200809-14	YAK14-Y-LB-4			Bacteria	Pseudomonadota	GammaPseudomonadota	Enterobacterales	Enterobacteriaceae	Escherichia	Escherichia fergusonii	ATCC 35469(T)	CU928158	99.58	3/711	characterised	no	T2108178864
NMC-20200809-14	YAK14-Y-LB-5			Bacteria	Pseudomonadota	GammaPseudomonadota	Enterobacterales	Enterobacteriaceae	Escherichia	Shigella flexneri	ATCC 29903(T)	X96963	99.86	1/693	characterised	no	T2108178865
NMC-20200809-14	YAK14-Y-LB-6			Bacteria	Bacillota	Bacilli	Lactobacillales	Enterococcaceae	Enterococcus	Enterococcus faecium	LMG 11423(T)	AJ301830	99.86	1/704	characterised	no	T2108178866
NMC-20200809-14	YAK14-Y-LB-7			Bacteria	Pseudomonadota	GammaPseudomonadota	Enterobacterales	Enterobacteriaceae	Escherichia	Escherichia fergusonii	ATCC 35469(T)	CU928158	99.57	3/703	characterised	no	T2108178867
NMC-20200809-14	YAK14-Y-LB-8			Bacteria	Pseudomonadota	GammaPseudomonadota	Enterobacterales	Enterobacteriaceae	Escherichia	Escherichia fergusonii	ATCC 35469(T)	CU928158	99.58	3/712	characterised	yes	T2108180098
NMC-20200809-14	YAK14-Y-LB-9			Bacteria	Pseudomonadota	GammaPseudomonadota	Enterobacterales	Enterobacteriaceae	Escherichia	Escherichia fergusonii	ATCC 35469(T)	CU928158	99.57	3/705	characterised	yes	T2108178869
NMC-20200809-14	YAK14-Y-LB-10			Bacteria	Pseudomonadota	GammaPseudomonadota	Enterobacterales	Enterobacteriaceae	Escherichia	Escherichia fergusonii	ATCC 35469(T)	CU928158	99.58	3/707	characterised	yes	T2108178870
NMC-20200809-14	YAK14-Y-LB-11			Bacteria	Pseudomonadota	GammaPseudomonadota	Enterobacterales	Enterobacteriaceae	Escherichia	Escherichia fergusonii	ATCC 35469(T)	CU928158	99.58	3/709	characterised	yes	T2108178871
NMC-20200809-14	YAK14-Y-LB-12			Bacteria	Pseudomonadota	GammaPseudomonadota	Enterobacterales	Enterobacteriaceae	Escherichia	Escherichia fergusonii	ATCC 35469(T)	CU928158	99.58	3/713	characterised	yes	T2108178872
NMC-20200809-14	YAK14-Y-LB-13			Bacteria	Pseudomonadota	GammaPseudomonadota	Enterobacterales	Enterobacteriaceae	Escherichia	Escherichia fergusonii	ATCC 35469(T)	CU928158	99.58	3/709	characterised	yes	T2108178873
NMC-20200809-14	YAK14-Y-LB-14			Bacteria	Bacillota	Bacilli	Lactobacillales	Streptococcaceae	Streptococcus	Streptococcus lutetiensis	CIP 106849(T)	DQ232532	99.86	1/712	characterised	no	T2108178874
NMC-20200809-12	YAK12-Y-MRS-12	Anaerobic	Modified MRS	Bacteria	Bacillota	Bacilli	Lactobacillales	Streptococcaceae	Streptococcus	Streptococcus lutetiensis	CIP 106849(T)	DQ232532	99.86	1/735	characterised	yes	T2108178886
NMC-20200809-12	YAK12-Y-MRS-14			Bacteria	Pseudomonadota	GammaPseudomonadota	Enterobacterales	Enterobacteriaceae	Escherichia	Shigella flexneri	ATCC 29903(T)	X96963	100	0/696	characterised	yes	T2108178888
NMC-20200809-12	YAK12-Y-MRS-15			Bacteria	Pseudomonadota	GammaPseudomonadota	Enterobacterales	Enterobacteriaceae	Escherichia	Shigella flexneri	ATCC 29903(T)	X96963	100	0/691	characterised	yes	T2108178889
NMC-20200809-12	YAK12-Y-MRS-16			Bacteria	Pseudomonadota	GammaPseudomonadota	Enterobacterales	Enterobacteriaceae	Escherichia	Shigella flexneri	ATCC 29903(T)	X96963	99.71	2/694	characterised	yes	T2108180120
NMC-20200809-13	YAK13-Y-MRS-1			Bacteria	Bacillota	Bacilli	Lactobacillales	Streptococcaceae	Streptococcus	Streptococcus lutetiensis	CIP 106849(T)	DQ232532	99.86	1/724	characterised	yes	T2108178891
NMC-20200809-13	YAK13-Y-MRS-2			Bacteria	Pseudomonadota	GammaPseudomonadota	Enterobacterales	Enterobacteriaceae	Escherichia	Escherichia fergusonii	ATCC 35469(T)	CU928158	99.58	3/709	characterised	yes	T2108178892
NMC-20200809-13	YAK13-Y-MRS-3			Bacteria	Bacteroidota	Bacteroidia	Bacteroidales	Bacteroidaceae	Bacteroides	Bacteroides caccae	ATCC 43185(T)	AAVM02000012	99.58	3/707	characterised	no	T2108178893
NMC-20200809-13	YAK12-Y-MRS-2			Bacteria	Bacillota	Bacilli	Lactobacillales	Streptococcaceae	Streptococcus	Streptococcus lutetiensis	CIP 106849(T)	DQ232532	99.86	1/726	characterised	yes	T2108178876
NMC-20200809-13	YAK13-Y-MRS-4			Bacteria	Pseudomonadota	GammaPseudomonadota	Enterobacterales	Enterobacteriaceae	Escherichia	Escherichia fergusonii	ATCC 35469(T)	CU928158	99.3	5/712	characterised	yes	T2108178894
NMC-20200809-13	YAK13-Y-MRS-5			Bacteria	Pseudomonadota	GammaPseudomonadota	Enterobacterales	Enterobacteriaceae	Escherichia	Escherichia fergusonii	ATCC 35469(T)	CU928158	99.29	5/709	characterised	yes	T2108178895
NMC-20200809-13	YAK13-Y-MRS-6			Bacteria	Bacillota	Clostridia	Clostridiales	Clostridiaceae	Clostridium	Clostridium perfringens	ATCC 13124(T)	CP000246	99.86	1/697	characterised	yes	T2108178896
NMC-20200809-13	YAK13-Y-MRS-7			Bacteria	Bacillota	Clostridia	Clostridiales	Clostridiaceae	Clostridium	Clostridium perfringens	ATCC 13124(T)	CP000246	99.86	1/696	characterised	no	T2108178897
NMC-20200809-13	YAK13-Y-MRS-8			Bacteria	Bacillota	Clostridia	Clostridiales	Clostridiaceae	Clostridium	Clostridium perfringens	ATCC 13124(T)	CP000246	99.86	1/690	characterised	no	T2108178898
NMC-20200809-13	YAK13-Y-MRS-10			Bacteria	Bacillota	Clostridia	Clostridiales	Clostridiaceae	Clostridium	Clostridium perfringens	ATCC 13124(T)	CP000246	99.84	1/632	characterised	yes	T2108178900
NMC-20200809-13	YAK13-Y-MRS-11			Bacteria	Bacillota	Clostridia	Clostridiales	Clostridiaceae	Clostridium	Clostridium perfringens	ATCC 13124(T)	CP000246	99.86	1/694	characterised	no	T2108178901
NMC-20200809-13	YAK13-Y-MRS-12			Bacteria	Bacillota	Bacilli	Lactobacillales	Streptococcaceae	Streptococcus	Streptococcus lutetiensis	CIP 106849(T)	DQ232532	99.86	1/717	characterised	no	T2108178902
NMC-20200809-13	YAK13-Y-MRS-13			Bacteria	Bacillota	Clostridia	Clostridiales	Clostridiaceae	Clostridium	Clostridium perfringens	ATCC 13124(T)	CP000246	99.86	1/691	characterised	yes	T2108178903
NMC-20200809-12	YAK12-Y-MRS-3			Bacteria	Pseudomonadota	GammaPseudomonadota	Enterobacterales	Enterobacteriaceae	Escherichia	Shigella flexneri	ATCC 29903(T)	X96963	100	0/691	characterised	yes	T2108178877
NMC-20200809-13	YAK13-Y-MRS-14			Bacteria	Bacillota	Clostridia	Clostridiales	Clostridiaceae	Clostridium	Clostridium perfringens	ATCC 13124(T)	CP000246	99.85	1/668	characterised	yes	T2108178904
NMC-20200809-13	YAK13-Y-MRS-17			Bacteria	Pseudomonadota	GammaPseudomonadota	Enterobacterales	Enterobacteriaceae	Escherichia	Escherichia fergusonii	ATCC 35469(T)	CU928158	99.29	5/709	characterised	no	T2108178905
NMC-20200809-13	YAK13-Y-MRS-18			Bacteria	Bacillota	Clostridia	Clostridiales	Lachnospiraceae	Shuttleworthia	GQ358442_s	SHTP441	GQ358442	92.77	50/692	novel species	yes	T2108178906
NMC-20200809-13	YAK13-Y-MRS-19			Bacteria	Bacillota	Bacilli	Lactobacillales	Streptococcaceae	Streptococcus	Streptococcus lutetiensis	CIP 106849(T)	DQ232532	99.86	1/712	characterised	no	T2108178907
NMC-20200809-13	YAK13-Y-MRS-20			Bacteria	Bacillota	Bacilli	Lactobacillales	Streptococcaceae	Streptococcus	Streptococcus lutetiensis	CIP 106849(T)	DQ232532	99.86	1/719	characterised	no	T2108178908
NMC-20200809-13	YAK13-Y-MRS-21			Bacteria	Bacillota	Clostridia	Clostridiales	Lachnospiraceae	Shuttleworthia	GQ358442_s	SHTP441	GQ358442	92.77	50/692	novel species	yes	T2108178909
NMC-20200809-13	YAK13-Y-MRS-23			Bacteria	Bacillota	Bacilli	Lactobacillales	Streptococcaceae	Streptococcus	Streptococcus lutetiensis	CIP 106849(T)	DQ232532	99.86	1/713	characterised	no	T2108178911
NMC-20200809-13	YAK13-Y-MRS-24			Bacteria	Bacillota	Bacilli	Lactobacillales	Streptococcaceae	Streptococcus	Streptococcus lutetiensis	CIP 106849(T)	DQ232532	99.86	1/716	characterised	no	T2108178912
NMC-20200809-13	YAK13-Y-MRS-25			Bacteria	Bacillota	Clostridia	Clostridiales	Clostridiaceae	Clostridium	Clostridium perfringens	ATCC 13124(T)	CP000246	99.85	1/684	characterised	no	T2108178913
NMC-20200809-13	YAK13-Y-MRS-26			Bacteria	Bacillota	Clostridia	Clostridiales	Clostridiaceae	Clostridium	Clostridium perfringens	ATCC 13124(T)	CP000246	99.79	1/487	characterised	yes	T2108178914
NMC-20200809-13	YAK13-Y-MRS-27			Bacteria	Pseudomonadota	GammaPseudomonadota	Enterobacterales	Enterobacteriaceae	Escherichia	Escherichia fergusonii	ATCC 35469(T)	CU928158	99.43	4/697	characterised	yes	T2108178915
NMC-20200809-13	YAK13-Y-MRS-28			Bacteria	Bacillota	Clostridia	Clostridiales	Lachnospiraceae	Shuttleworthia	GQ358442_s	SHTP441	GQ358442	92.77	50/692	novel species	yes	T2108178916
NMC-20200809-13	YAK13-Y-MRS-29			Bacteria	Bacillota	Bacilli	Lactobacillales	Streptococcaceae	Streptococcus	Streptococcus lutetiensis	CIP 106849(T)	DQ232532	99.86	1/713	characterised	yes	T2108178917
NMC-20200809-13	YAK13-Y-MRS-30			Bacteria	Bacillota	Bacilli	Lactobacillales	Streptococcaceae	Streptococcus	Streptococcus lutetiensis	CIP 106849(T)	DQ232532	99.86	1/732	characterised	no	T2108178918
NMC-20200809-13	YAK13-Y-MRS-31			Bacteria	Bacillota	Clostridia	Clostridiales	Lachnospiraceae	Shuttleworthia	GQ358442_s	SHTP441	GQ358442	92.87	50/701	novel species	yes	T2108178919
NMC-20200809-13	YAK13-Y-MRS-32			Bacteria	Bacillota	Bacilli	Lactobacillales	Streptococcaceae	Streptococcus	Streptococcus lutetiensis	CIP 106849(T)	DQ232532	99.86	1/706	characterised	no	T2108178920
NMC-20200809-13	YAK13-Y-MRS-33			Bacteria	Bacillota	Bacilli	Lactobacillales	Streptococcaceae	Streptococcus	Streptococcus lutetiensis	CIP 106849(T)	DQ232532	99.86	1/722	characterised	no	T2108178921
NMC-20200809-13	YAK13-Y-MRS-34			Bacteria	Bacillota	Bacilli	Lactobacillales	Streptococcaceae	Streptococcus	Streptococcus equinus	ATCC 9812(T)	GL698435	99.01	7/704	characterised	yes	T2108178922
NMC-20200809-13	YAK13-Y-MRS-35			Bacteria	Bacillota	Bacilli	Lactobacillales	Streptococcaceae	Streptococcus	Streptococcus lutetiensis	CIP 106849(T)	DQ232532	99.86	1/726	characterised	no	T2108178923
NMC-20200809-13	YAK13-Y-MRS-36			Bacteria	Bacillota	Bacilli	Lactobacillales	Streptococcaceae	Streptococcus	Streptococcus lutetiensis	CIP 106849(T)	DQ232532	99.86	1/720	characterised	no	T2108178924
NMC-20200809-13	YAK13-Y-MRS-37			Bacteria	Bacillota	Bacilli	Lactobacillales	Streptococcaceae	Streptococcus	Streptococcus lutetiensis	CIP 106849(T)	DQ232532	99.86	1/720	characterised	no	T2108178925
NMC-20200809-14	YAK14-Y-MRS-1			Bacteria	Pseudomonadota	GammaPseudomonadota	Enterobacterales	Enterobacteriaceae	Escherichia	Escherichia fergusonii	ATCC 35469(T)	CU928158	99.71	2/700	characterised	yes	T2108178926
NMC-20200809-14	YAK14-Y-MRS-2			Bacteria	Pseudomonadota	GammaPseudomonadota	Enterobacterales	Enterobacteriaceae	Escherichia	Escherichia fergusonii	ATCC 35469(T)	CU928158	99.58	3/718	characterised	no	T2108178927
NMC-20200809-14	YAK14-Y-MRS-4			Bacteria	Bacillota	Bacilli	Lactobacillales	Enterococcaceae	Enterococcus	Enterococcus durans	NBRC 100479(T)	BCQB01000108	99.86	1/693	characterised	yes	T2108178928
NMC-20200809-14	YAK14-Y-MRS-5			Bacteria	Pseudomonadota	GammaPseudomonadota	Enterobacterales	Enterobacteriaceae	Escherichia	Escherichia fergusonii	ATCC 35469(T)	CU928158	99.58	3/715	characterised	no	T2108178929
NMC-20200809-14	YAK14-Y-MRS-6			Bacteria	Bacillota	Bacilli	Lactobacillales	Enterococcaceae	Enterococcus	Enterococcus faecalis	ATCC 19433(T)	ASDA01000001	100	0/711	characterised	yes	T2108178930
NMC-20200809-14	YAK14-Y-MRS-7			Bacteria	Pseudomonadota	GammaPseudomonadota	Enterobacterales	Enterobacteriaceae	Escherichia	Escherichia fergusonii	ATCC 35469(T)	CU928158	99.71	2/684	characterised	no	T2108178931
NMC-20200809-14	YAK14-Y-MRS-8			Bacteria	Bacillota	Bacilli	Lactobacillales	Streptococcaceae	Streptococcus	Streptococcus lutetiensis	CIP 106849(T)	DQ232532	99.85	1/673	characterised	no	T2108178932
NMC-20200809-14	YAK14-Y-MRS-9			Bacteria	Bacillota	Bacilli	Lactobacillales	Streptococcaceae	Streptococcus	Streptococcus lutetiensis	CIP 106849(T)	DQ232532	99.86	1/709	characterised	yes	T2108178933
NMC-20200809-12	YAK12-Y-MRS-6			Bacteria	Bacillota	Bacilli	Lactobacillales	Streptococcaceae	Streptococcus	Streptococcus lutetiensis	CIP 106849(T)	DQ232532	99.86	1/707	characterised	yes	T2108178880
NMC-20200809-13	YAK13-Y-MRS-15			Bacteria	Bacillota	Clostridia	Clostridiales	Clostridiaceae	Clostridium	Clostridium perfringens	ATCC 13124(T)	CP000246	99.85	1/668	characterised	no	T2108178935
NMC-20200809-07	YAK07-Y-LB-40	Anaerobic	Modified LB	Bacteria	Pseudomonadota	GammaPseudomonadota	Enterobacterales	Enterobacteriaceae	Escherichia	Shigella flexneri	ATCC 29903(T)	X96963	99.71	2/689	characterised	yes	T2108178936
NMC-20200809-07	YAK07-Y-LB-41			Bacteria	Bacillota	Bacilli	Lactobacillales	Enterococcaceae	Enterococcus	Enterococcus durans	NBRC 100479(T)	BCQB01000108	99.86	1/702	characterised	no	T2108178937
NMC-20200809-07	YAK07-Y-LB-42			Bacteria	Bacillota	Bacilli	Lactobacillales	Enterococcaceae	Enterococcus	Enterococcus durans	NBRC 100479(T)	BCQB01000108	99.86	1/721	characterised	no	T2108178938
NMC-20200809-07	YAK07-Y-LB-43			Bacteria	Bacillota	Bacilli	Lactobacillales	Enterococcaceae	Enterococcus	Enterococcus durans	NBRC 100479(T)	BCQB01000108	99.86	1/710	characterised	yes	T2108178939
NMC-20200809-07	YAK07-Y-LB-44			Bacteria	Bacillota	Bacilli	Lactobacillales	Enterococcaceae	Enterococcus	Enterococcus durans	NBRC 100479(T)	BCQB01000108	100	0/721	characterised	no	T2108178940
NMC-20200809-07	YAK07-Y-LB-45			Bacteria	Bacillota	Bacilli	Lactobacillales	Enterococcaceae	Enterococcus	Enterococcus durans	NBRC 100479(T)	BCQB01000108	99.86	1/710	characterised	yes	T2108178941
NMC-20200809-11	YAK11-Y-LB-49			Bacteria	Bacillota	Bacilli	Lactobacillales	Streptococcaceae	Streptococcus	Streptococcus lutetiensis	CIP 106849(T)	DQ232532	99.86	1/709	characterised	no	T2108178942
NMC-20200809-11	YAK11-Y-LB-50			Bacteria	Bacillota	Bacilli	Lactobacillales	Streptococcaceae	Streptococcus	Streptococcus lutetiensis	CIP 106849(T)	DQ232532	99.43	4/704	characterised	yes	T2108180173
NMC-20200809-12	YAK12-Y-MRS-7	Anaerobic	Modified MRS	Bacteria	Bacillota	Bacilli	Lactobacillales	Streptococcaceae	Streptococcus	Streptococcus lutetiensis	CIP 106849(T)	DQ232532	99.86	1/717	characterised	yes	T2108178881
NMC-20200809-11	YAK11-Y-LB-51	Anaerobic	Modified LB	Bacteria	Bacillota	Bacilli	Lactobacillales	Enterococcaceae	Enterococcus	Enterococcus hirae	ATCC 9790(T)	CP003504	100	0/681	characterised	no	T2108178944
NMC-20200809-11	YAK11-Y-LB-52			Bacteria	Bacillota	Bacilli	Lactobacillales	Enterococcaceae	Enterococcus	Enterococcus hirae	ATCC 9790(T)	CP003504	100	0/705	characterised	no	T2108178945
NMC-20200809-11	YAK11-Y-LB-53			Bacteria	Bacillota	Bacilli	Lactobacillales	Streptococcaceae	Streptococcus	Streptococcus lutetiensis	CIP 106849(T)	DQ232532	99.71	2/699	characterised	no	T2108178946
NMC-20200809-11	YAK11-Y-LB-54			Bacteria	Bacillota	Bacilli	Lactobacillales	Streptococcaceae	Streptococcus	Streptococcus lutetiensis	CIP 106849(T)	DQ232532	99.72	2/708	characterised	no	T2108178947
NMC-20200809-11	YAK11-Y-LB-56			Bacteria	Bacillota	Bacilli	Lactobacillales	Enterococcaceae	Enterococcus	Enterococcus hirae	ATCC 9790(T)	CP003504	100	0/684	characterised	no	T2108178949
NMC-20200809-11	YAK11-Y-LB-57			Bacteria	Bacillota	Bacilli	Lactobacillales	Enterococcaceae	Enterococcus	Enterococcus hirae	ATCC 9790(T)	CP003504	100	0/682	characterised	no	T2108178950
NMC-20200809-11	YAK11-Y-LB-58			Bacteria	Bacillota	Bacilli	Lactobacillales	Streptococcaceae	Streptococcus	Streptococcus lutetiensis	CIP 106849(T)	DQ232532	99.72	2/706	characterised	no	T2108178951
NMC-20200809-11	YAK11-Y-LB-59			Bacteria	Bacillota	Bacilli	Lactobacillales	Streptococcaceae	Streptococcus	Streptococcus lutetiensis	CIP 106849(T)	DQ232532	99.72	2/711	characterised	no	T2108178952
NMC-20200809-12	YAK12-Y-MRS-8	Anaerobic	Modified MRS	Bacteria	Bacillota	Bacilli	Lactobacillales	Streptococcaceae	Streptococcus	Streptococcus lutetiensis	CIP 106849(T)	DQ232532	99.86	1/726	characterised	yes	T2108178882
NMC-20200809-11	YAK11-Y-LB-61	Anaerobic	Modified LB	Bacteria	Bacillota	Bacilli	Lactobacillales	Streptococcaceae	Streptococcus	Streptococcus lutetiensis	CIP 106849(T)	DQ232532	99.71	2/682	characterised	no	T2108178954
NMC-20200809-11	YAK11-Y-LB-62			Bacteria	Bacillota	Bacilli	Lactobacillales	Enterococcaceae	Enterococcus	Enterococcus hirae	ATCC 9790(T)	CP003504	100	0/695	characterised	no	T2108178955
NMC-20200809-08	YAK08-Y-104-15			Bacteria	Bacillota	Bacilli	Lactobacillales	Streptococcaceae	Streptococcus	Streptococcus lutetiensis	CIP 106849(T)	DQ232532	99.86	1/712	characterised	yes	T2108178098
NMC-20200809-12	YAK12-Y-MRS-9	Anaerobic	Modified MRS	Bacteria	Bacillota	Bacilli	Lactobacillales	Streptococcaceae	Streptococcus	Streptococcus lutetiensis	CIP 106849(T)	DQ232532	99.86	1/717	characterised	yes	T2108178883

## Sheet: Table S3
Table S3. Reference information for Hungate1000 and manually collected cultured isolates
Isolates Source				GTDBTK Taxonomy
Genome	Genome Name / Sample Name	Study Name/References	Origin	GTDBTK Domain	GTDBTK Phylum	GTDBTK Class	GTDBTK Order	GTDBTK Family	GTDBTK Genus	GTDBTK Species
hungate1000_3	Acetitomaculum ruminis DSM 5522	Hungate1000 project collaborators, Seshadri R, Leahy SC, Attwood GT, Teh KH, Lambie SC, et al. Cultivation and sequencing of rumen microbiome members from the Hungate1000 Collection. Nat Biotechnol. 2018 Apr;36(4):359–67.	Cow rumen/USA	Bacteria	Bacillota_A	Clostridia	Lachnospirales	Lachnospiraceae	Acetitomaculum	Acetitomaculum ruminis
hungate1000_4	Acidaminococcus fermentans pGA-4	Hungate1000 project collaborators, Seshadri R, Leahy SC, Attwood GT, Teh KH, Lambie SC, et al. Cultivation and sequencing of rumen microbiome members from the Hungate1000 Collection. Nat Biotechnol. 2018 Apr;36(4):359–67.	Cow rumen/NZ	Bacteria	Bacillota_C	Negativicutes	Acidaminococcales	Acidaminococcaceae	Acidaminococcus	Acidaminococcus fermentans
hungate1000_5	Acidaminococcus fermentens WCC6	Hungate1000 project collaborators, Seshadri R, Leahy SC, Attwood GT, Teh KH, Lambie SC, et al. Cultivation and sequencing of rumen microbiome members from the Hungate1000 Collection. Nat Biotechnol. 2018 Apr;36(4):359–67.	Cow rumen/NZ	Bacteria	Bacillota_C	Negativicutes	Acidaminococcales	Acidaminococcaceae	Acidaminococcus	Acidaminococcus fermentans
hungate1000_6	Acinetobacter sp. DSM 11652	Hungate1000 project collaborators, Seshadri R, Leahy SC, Attwood GT, Teh KH, Lambie SC, et al. Cultivation and sequencing of rumen microbiome members from the Hungate1000 Collection. Nat Biotechnol. 2018 Apr;36(4):359–67.	Sheep rumen/Germany	Bacteria	Pseudomonadota	Gammaproteobacteria	Pseudomonadales	Moraxellaceae	Acinetobacter	Acinetobacter sp000632455
hungate1000_7	Actinomyces denticolens PA	Hungate1000 project collaborators, Seshadri R, Leahy SC, Attwood GT, Teh KH, Lambie SC, et al. Cultivation and sequencing of rumen microbiome members from the Hungate1000 Collection. Nat Biotechnol. 2018 Apr;36(4):359–67.	Cow rumen/NZ	Bacteria	Actinomycetota	Actinomycetia	Actinomycetales	Actinomycetaceae	Actinomyces	Actinomyces denticolens
hungate1000_8	Bowdeniella nasicola KPR-1	Hungate1000 project collaborators, Seshadri R, Leahy SC, Attwood GT, Teh KH, Lambie SC, et al. Cultivation and sequencing of rumen microbiome members from the Hungate1000 Collection. Nat Biotechnol. 2018 Apr;36(4):359–67.	Cow rumen/NZ	Bacteria	Actinomycetota	Actinomycetia	Actinomycetales	Actinomycetaceae	Bowdeniella	Bowdeniella nasicola_A
hungate1000_9	Actinomyces ruminicola DSM 27982	Hungate1000 project collaborators, Seshadri R, Leahy SC, Attwood GT, Teh KH, Lambie SC, et al. Cultivation and sequencing of rumen microbiome members from the Hungate1000 Collection. Nat Biotechnol. 2018 Apr;36(4):359–67.	Cow rumen/China	Bacteria	Actinomycetota	Actinomycetia	Actinomycetales	Actinomycetaceae	Actinomyces	Actinomyces ruminicola
hungate1000_10	Actinomyces ruminicola KPR-7B	Hungate1000 project collaborators, Seshadri R, Leahy SC, Attwood GT, Teh KH, Lambie SC, et al. Cultivation and sequencing of rumen microbiome members from the Hungate1000 Collection. Nat Biotechnol. 2018 Apr;36(4):359–67.	Cow rumen/NZ	Bacteria	Actinomycetota	Actinomycetia	Actinomycetales	Actinomycetaceae	Actinomyces	Actinomyces ruminicola
hungate1000_11	Allisonella histaminiformans DSM 15230	Hungate1000 project collaborators, Seshadri R, Leahy SC, Attwood GT, Teh KH, Lambie SC, et al. Cultivation and sequencing of rumen microbiome members from the Hungate1000 Collection. Nat Biotechnol. 2018 Apr;36(4):359–67.	Cow rumen/USA	Bacteria	Bacillota_C	Negativicutes	Veillonellales	Dialisteraceae	Allisonella	Allisonella histaminiformans
hungate1000_12	Anaerovibrio lipolyticus LB2005	Hungate1000 project collaborators, Seshadri R, Leahy SC, Attwood GT, Teh KH, Lambie SC, et al. Cultivation and sequencing of rumen microbiome members from the Hungate1000 Collection. Nat Biotechnol. 2018 Apr;36(4):359–67.	Cow rumen/NZ	Bacteria	Bacillota_C	Negativicutes	Selenomonadales	Selenomonadaceae	Anaerovibrio	Anaerovibrio lipolyticus_A
hungate1000_13	Anaerovibrio sp. RM50	Hungate1000 project collaborators, Seshadri R, Leahy SC, Attwood GT, Teh KH, Lambie SC, et al. Cultivation and sequencing of rumen microbiome members from the Hungate1000 Collection. Nat Biotechnol. 2018 Apr;36(4):359–67.	Cow rumen/Japan	Bacteria	Bacillota_C	Negativicutes	Selenomonadales	Selenomonadaceae	Anaerovibrio	Anaerovibrio sp000622005
hungate1000_14	Bacteroidales bacterium KHT7	Hungate1000 project collaborators, Seshadri R, Leahy SC, Attwood GT, Teh KH, Lambie SC, et al. Cultivation and sequencing of rumen microbiome members from the Hungate1000 Collection. Nat Biotechnol. 2018 Apr;36(4):359–67.	Cow rumen/NZ	Bacteria	Bacteroidota	Bacteroidia	Bacteroidales	Bacteroidaceae	Ga6A1	Ga6A1 sp900102385
hungate1000_15	Bacteroidales bacterium WCE2004	Hungate1000 project collaborators, Seshadri R, Leahy SC, Attwood GT, Teh KH, Lambie SC, et al. Cultivation and sequencing of rumen microbiome members from the Hungate1000 Collection. Nat Biotechnol. 2018 Apr;36(4):359–67.	Cow rumen/NZ	Bacteria	Bacteroidota	Bacteroidia	Bacteroidales	UBA932	Cryptobacteroides	Cryptobacteroides sp900167895
hungate1000_16	Bacteroidales bacterium WCE2008	Hungate1000 project collaborators, Seshadri R, Leahy SC, Attwood GT, Teh KH, Lambie SC, et al. Cultivation and sequencing of rumen microbiome members from the Hungate1000 Collection. Nat Biotechnol. 2018 Apr;36(4):359–67.	Cow rumen/NZ	Bacteria	Bacteroidota	Bacteroidia	Bacteroidales	UBA932	Cryptobacteroides	Cryptobacteroides sp900167925
hungate1000_17	Bacillus cereus KPR-7A	Hungate1000 project collaborators, Seshadri R, Leahy SC, Attwood GT, Teh KH, Lambie SC, et al. Cultivation and sequencing of rumen microbiome members from the Hungate1000 Collection. Nat Biotechnol. 2018 Apr;36(4):359–67.	Cow rumen/NZ	Bacteria	Bacillota	Bacilli	Bacillales	Bacillaceae_G	Bacillus_A	Bacillus_A wiedmannii
hungate1000_18	Bacillus licheniformis VTM3R78	Hungate1000 project collaborators, Seshadri R, Leahy SC, Attwood GT, Teh KH, Lambie SC, et al. Cultivation and sequencing of rumen microbiome members from the Hungate1000 Collection. Nat Biotechnol. 2018 Apr;36(4):359–67.	Moose rumen/USA	Bacteria	Bacillota	Bacilli	Bacillales	Bacillaceae	Bacillus	Bacillus licheniformis
hungate1000_19	Bacteroides ovatus NLAE-zl-C500	Hungate1000 project collaborators, Seshadri R, Leahy SC, Attwood GT, Teh KH, Lambie SC, et al. Cultivation and sequencing of rumen microbiome members from the Hungate1000 Collection. Nat Biotechnol. 2018 Apr;36(4):359–67.	Cow faeces enrichment/USA	Bacteria	Bacteroidota	Bacteroidia	Bacteroidales	Bacteroidaceae	Bacteroides	Bacteroides ovatus
hungate1000_20	Bacteroides ovatus NLAE-zl-C57	Hungate1000 project collaborators, Seshadri R, Leahy SC, Attwood GT, Teh KH, Lambie SC, et al. Cultivation and sequencing of rumen microbiome members from the Hungate1000 Collection. Nat Biotechnol. 2018 Apr;36(4):359–67.	Cow faeces enrichment/USA	Bacteria	Bacteroidota	Bacteroidia	Bacteroidales	Bacteroidaceae	Bacteroides	Bacteroides ovatus
hungate1000_23	Bacteroides sp. AR29	Hungate1000 project collaborators, Seshadri R, Leahy SC, Attwood GT, Teh KH, Lambie SC, et al. Cultivation and sequencing of rumen microbiome members from the Hungate1000 Collection. Nat Biotechnol. 2018 Apr;36(4):359–67.	Sheep rumen/Australia	Bacteria	Bacteroidota	Bacteroidia	Bacteroidales	Bacteroidaceae	Bacteroides	Bacteroides thetaiotaomicron
hungate1000_24	Bacteroides sp. AR20	Hungate1000 project collaborators, Seshadri R, Leahy SC, Attwood GT, Teh KH, Lambie SC, et al. Cultivation and sequencing of rumen microbiome members from the Hungate1000 Collection. Nat Biotechnol. 2018 Apr;36(4):359–67.	Sheep rumen/Australia	Bacteria	Bacteroidota	Bacteroidia	Bacteroidales	Bacteroidaceae	Bacteroides	Bacteroides uniformis
hungate1000_25	Bacteroides sp. Ga6A1	Hungate1000 project collaborators, Seshadri R, Leahy SC, Attwood GT, Teh KH, Lambie SC, et al. Cultivation and sequencing of rumen microbiome members from the Hungate1000 Collection. Nat Biotechnol. 2018 Apr;36(4):359–67.	Cow rumen/NZ	Bacteria	Bacteroidota	Bacteroidia	Bacteroidales	Bacteroidaceae	Ga6A1	Ga6A1 sp900102385
hungate1000_26	Bacteroides sp. Ga6A2	Hungate1000 project collaborators, Seshadri R, Leahy SC, Attwood GT, Teh KH, Lambie SC, et al. Cultivation and sequencing of rumen microbiome members from the Hungate1000 Collection. Nat Biotechnol. 2018 Apr;36(4):359–67.	Cow rumen/NZ	Bacteria	Bacteroidota	Bacteroidia	Bacteroidales	Bacteroidaceae	Ga6A1	Ga6A1 sp900102385
hungate1000_27	Bacillus sp. MB2021	Hungate1000 project collaborators, Seshadri R, Leahy SC, Attwood GT, Teh KH, Lambie SC, et al. Cultivation and sequencing of rumen microbiome members from the Hungate1000 Collection. Nat Biotechnol. 2018 Apr;36(4):359–67.	Cow rumen/NZ	Bacteria	Bacillota	Bacilli	Bacillales_B	DSM-18226	Niallia	Niallia sp001076885
hungate1000_28	Bacteroides thetaiotaomicron KPPR-3	Hungate1000 project collaborators, Seshadri R, Leahy SC, Attwood GT, Teh KH, Lambie SC, et al. Cultivation and sequencing of rumen microbiome members from the Hungate1000 Collection. Nat Biotechnol. 2018 Apr;36(4):359–67.	Cow rumen/NZ	Bacteria	Bacteroidota	Bacteroidia	Bacteroidales	Bacteroidaceae	Bacteroides	Bacteroides thetaiotaomicron
hungate1000_29	Bacteroides thetaiotaomicron NLAE-zl-C579	Hungate1000 project collaborators, Seshadri R, Leahy SC, Attwood GT, Teh KH, Lambie SC, et al. Cultivation and sequencing of rumen microbiome members from the Hungate1000 Collection. Nat Biotechnol. 2018 Apr;36(4):359–67.	Cow faeces enrichment/USA	Bacteria	Bacteroidota	Bacteroidia	Bacteroidales	Bacteroidaceae	Bacteroides	Bacteroides thetaiotaomicron
hungate1000_30	Phocaeicola vulgatus NLAE-zl-G202	Hungate1000 project collaborators, Seshadri R, Leahy SC, Attwood GT, Teh KH, Lambie SC, et al. Cultivation and sequencing of rumen microbiome members from the Hungate1000 Collection. Nat Biotechnol. 2018 Apr;36(4):359–67.	Goat faeces enrichment/USA	Bacteria	Bacteroidota	Bacteroidia	Bacteroidales	Bacteroidaceae	Phocaeicola	Phocaeicola vulgatus
hungate1000_31	Bacteroides xylanisolvens NLAE-zl-C202	Hungate1000 project collaborators, Seshadri R, Leahy SC, Attwood GT, Teh KH, Lambie SC, et al. Cultivation and sequencing of rumen microbiome members from the Hungate1000 Collection. Nat Biotechnol. 2018 Apr;36(4):359–67.	Cow faeces enrichment/USA	Bacteria	Bacteroidota	Bacteroidia	Bacteroidales	Bacteroidaceae	Bacteroides	Bacteroides xylanisolvens
hungate1000_32	Bacteroides xylanisolvens NLAE-zl-G339	Hungate1000 project collaborators, Seshadri R, Leahy SC, Attwood GT, Teh KH, Lambie SC, et al. Cultivation and sequencing of rumen microbiome members from the Hungate1000 Collection. Nat Biotechnol. 2018 Apr;36(4):359–67.	Goat faeces enrichment/USA	Bacteria	Bacteroidota	Bacteroidia	Bacteroidales	Bacteroidaceae	Bacteroides	Bacteroides xylanisolvens
hungate1000_33	Basfia succiniciproducens DSM 22022	Hungate1000 project collaborators, Seshadri R, Leahy SC, Attwood GT, Teh KH, Lambie SC, et al. Cultivation and sequencing of rumen microbiome members from the Hungate1000 Collection. Nat Biotechnol. 2018 Apr;36(4):359–67.	Cow rumen/Switzerland	Bacteria	Pseudomonadota	Gammaproteobacteria	Enterobacterales	Pasteurellaceae	Basfia	Basfia succiniciproducens
hungate1000_34	Basfia succiniciproducens KPR-2	Hungate1000 project collaborators, Seshadri R, Leahy SC, Attwood GT, Teh KH, Lambie SC, et al. Cultivation and sequencing of rumen microbiome members from the Hungate1000 Collection. Nat Biotechnol. 2018 Apr;36(4):359–67.	Cow rumen/NZ	Bacteria	Pseudomonadota	Gammaproteobacteria	Enterobacterales	Pasteurellaceae	Basfia	Basfia succiniciproducens
hungate1000_35	Bifidobacterium adolescentis DSM 20087	Hungate1000 project collaborators, Seshadri R, Leahy SC, Attwood GT, Teh KH, Lambie SC, et al. Cultivation and sequencing of rumen microbiome members from the Hungate1000 Collection. Nat Biotechnol. 2018 Apr;36(4):359–67.	Cow rumen/Italy	Bacteria	Actinomycetota	Actinomycetia	Actinomycetales	Bifidobacteriaceae	Bifidobacterium	Bifidobacterium adolescentis
hungate1000_36	Bifidobacterium bifidum Calf96	Hungate1000 project collaborators, Seshadri R, Leahy SC, Attwood GT, Teh KH, Lambie SC, et al. Cultivation and sequencing of rumen microbiome members from the Hungate1000 Collection. Nat Biotechnol. 2018 Apr;36(4):359–67.	Calf faeces/NZ	Bacteria	Actinomycetota	Actinomycetia	Actinomycetales	Bifidobacteriaceae	Bifidobacterium	Bifidobacterium bifidum
hungate1000_37	Bifidobacterium boum DSM 20432	Hungate1000 project collaborators, Seshadri R, Leahy SC, Attwood GT, Teh KH, Lambie SC, et al. Cultivation and sequencing of rumen microbiome members from the Hungate1000 Collection. Nat Biotechnol. 2018 Apr;36(4):359–67.	Cow rumen/Italy	Bacteria	Actinomycetota	Actinomycetia	Actinomycetales	Bifidobacteriaceae	Bifidobacterium	Bifidobacterium boum
hungate1000_38	Bifidobacterium breve RP2	Hungate1000 project collaborators, Seshadri R, Leahy SC, Attwood GT, Teh KH, Lambie SC, et al. Cultivation and sequencing of rumen microbiome members from the Hungate1000 Collection. Nat Biotechnol. 2018 Apr;36(4):359–67.	Calf faeces/NZ	Bacteria	Actinomycetota	Actinomycetia	Actinomycetales	Bifidobacteriaceae	Bifidobacterium	Bifidobacterium breve
hungate1000_39	Bifidobacterium longum AGR2137	Hungate1000 project collaborators, Seshadri R, Leahy SC, Attwood GT, Teh KH, Lambie SC, et al. Cultivation and sequencing of rumen microbiome members from the Hungate1000 Collection. Nat Biotechnol. 2018 Apr;36(4):359–67.	Calf faeces/NZ	Bacteria	Actinomycetota	Actinomycetia	Actinomycetales	Bifidobacteriaceae	Bifidobacterium	Bifidobacterium longum
hungate1000_40	Bifidobacterium merycicum DSM 6492	Hungate1000 project collaborators, Seshadri R, Leahy SC, Attwood GT, Teh KH, Lambie SC, et al. Cultivation and sequencing of rumen microbiome members from the Hungate1000 Collection. Nat Biotechnol. 2018 Apr;36(4):359–67.	Cow rumen/Italy	Bacteria	Actinomycetota	Actinomycetia	Actinomycetales	Bifidobacteriaceae	Bifidobacterium	Bifidobacterium merycicum
hungate1000_41	Bifidobacterium pseudolongum AGR2145	Hungate1000 project collaborators, Seshadri R, Leahy SC, Attwood GT, Teh KH, Lambie SC, et al. Cultivation and sequencing of rumen microbiome members from the Hungate1000 Collection. Nat Biotechnol. 2018 Apr;36(4):359–67.	Calf faeces/NZ	Bacteria	Actinomycetota	Actinomycetia	Actinomycetales	Bifidobacteriaceae	Bifidobacterium	Bifidobacterium globosum
hungate1000_42	Bifidobacterium pseudolongum globosum DSM 20092	Hungate1000 project collaborators, Seshadri R, Leahy SC, Attwood GT, Teh KH, Lambie SC, et al. Cultivation and sequencing of rumen microbiome members from the Hungate1000 Collection. Nat Biotechnol. 2018 Apr;36(4):359–67.	Cow rumen/Italy	Bacteria	Actinomycetota	Actinomycetia	Actinomycetales	Bifidobacteriaceae	Bifidobacterium	Bifidobacterium globosum
hungate1000_43	Bifidobacterium ruminantium DSM 6489	Hungate1000 project collaborators, Seshadri R, Leahy SC, Attwood GT, Teh KH, Lambie SC, et al. Cultivation and sequencing of rumen microbiome members from the Hungate1000 Collection. Nat Biotechnol. 2018 Apr;36(4):359–67.	Cow rumen/Italy	Bacteria	Actinomycetota	Actinomycetia	Actinomycetales	Bifidobacteriaceae	Bifidobacterium	Bifidobacterium ruminantium
hungate1000_44	Bifidobacterium sp. AGR2158	Hungate1000 project collaborators, Seshadri R, Leahy SC, Attwood GT, Teh KH, Lambie SC, et al. Cultivation and sequencing of rumen microbiome members from the Hungate1000 Collection. Nat Biotechnol. 2018 Apr;36(4):359–67.	Calf faeces/NZ	Bacteria	Actinomycetota	Actinomycetia	Actinomycetales	Bifidobacteriaceae	Bifidobacterium	Bifidobacterium anseris
hungate1000_45	Bifidobacterium thermophilum DSM 20212	Hungate1000 project collaborators, Seshadri R, Leahy SC, Attwood GT, Teh KH, Lambie SC, et al. Cultivation and sequencing of rumen microbiome members from the Hungate1000 Collection. Nat Biotechnol. 2018 Apr;36(4):359–67.	Cow rumen/Italy	Bacteria	Actinomycetota	Actinomycetia	Actinomycetales	Bifidobacteriaceae	Bifidobacterium	Bifidobacterium thermophilum
hungate1000_46	Blautia schinkii DSM 10518	Hungate1000 project collaborators, Seshadri R, Leahy SC, Attwood GT, Teh KH, Lambie SC, et al. Cultivation and sequencing of rumen microbiome members from the Hungate1000 Collection. Nat Biotechnol. 2018 Apr;36(4):359–67.	Lamb rumen/France	Bacteria	Bacillota_A	Clostridia	Lachnospirales	Lachnospiraceae	Blautia_A	Blautia_A schinkii_A
hungate1000_47	Blautia sp. SF-50	Hungate1000 project collaborators, Seshadri R, Leahy SC, Attwood GT, Teh KH, Lambie SC, et al. Cultivation and sequencing of rumen microbiome members from the Hungate1000 Collection. Nat Biotechnol. 2018 Apr;36(4):359–67.	Cow rumen/USA	Bacteria	Bacillota_A	Clostridia	Lachnospirales	Lachnospiraceae	Blautia_A	Blautia_A massiliensis
hungate1000_48	Blautia wexlerae AGR2146	Hungate1000 project collaborators, Seshadri R, Leahy SC, Attwood GT, Teh KH, Lambie SC, et al. Cultivation and sequencing of rumen microbiome members from the Hungate1000 Collection. Nat Biotechnol. 2018 Apr;36(4):359–67.	Calf faeces/NZ	Bacteria	Bacillota_A	Clostridia	Lachnospirales	Lachnospiraceae	Blautia_A	Blautia_A wexlerae
hungate1000_49	Butyrivibrio fibrisolvens AB2020	Hungate1000 project collaborators, Seshadri R, Leahy SC, Attwood GT, Teh KH, Lambie SC, et al. Cultivation and sequencing of rumen microbiome members from the Hungate1000 Collection. Nat Biotechnol. 2018 Apr;36(4):359–67.	Cow rumen/NZ	Bacteria	Bacillota_A	Clostridia	Lachnospirales	Lachnospiraceae	Butyrivibrio	Butyrivibrio fibrisolvens_C
hungate1000_50	Butyrivibrio fibrisolvens AR40	Hungate1000 project collaborators, Seshadri R, Leahy SC, Attwood GT, Teh KH, Lambie SC, et al. Cultivation and sequencing of rumen microbiome members from the Hungate1000 Collection. Nat Biotechnol. 2018 Apr;36(4):359–67.	Sheep rumen/Australia	Bacteria	Bacillota_A	Clostridia	Lachnospirales	Lachnospiraceae	Butyrivibrio	Butyrivibrio fibrisolvens_C
hungate1000_51	Butyrivibrio fibrisolvens FE2007	Hungate1000 project collaborators, Seshadri R, Leahy SC, Attwood GT, Teh KH, Lambie SC, et al. Cultivation and sequencing of rumen microbiome members from the Hungate1000 Collection. Nat Biotechnol. 2018 Apr;36(4):359–67.	Cow rumen/NZ	Bacteria	Bacillota_A	Clostridia	Lachnospirales	Lachnospiraceae	Butyrivibrio	Butyrivibrio fibrisolvens_C
hungate1000_52	Butyrivibrio fibrisolvens MD2001	Hungate1000 project collaborators, Seshadri R, Leahy SC, Attwood GT, Teh KH, Lambie SC, et al. Cultivation and sequencing of rumen microbiome members from the Hungate1000 Collection. Nat Biotechnol. 2018 Apr;36(4):359–67.	Cow rumen/NZ	Bacteria	Bacillota_A	Clostridia	Lachnospirales	Lachnospiraceae	Butyrivibrio	Butyrivibrio fibrisolvens_C
hungate1000_53	Butyrivibrio fibrisolvens ND3005	Hungate1000 project collaborators, Seshadri R, Leahy SC, Attwood GT, Teh KH, Lambie SC, et al. Cultivation and sequencing of rumen microbiome members from the Hungate1000 Collection. Nat Biotechnol. 2018 Apr;36(4):359–67.	Cow rumen/NZ	Bacteria	Bacillota_A	Clostridia	Lachnospirales	Lachnospiraceae	Butyrivibrio	Butyrivibrio fibrisolvens_C
hungate1000_54	Butyrivibrio fibrisolvens WTE3004	Hungate1000 project collaborators, Seshadri R, Leahy SC, Attwood GT, Teh KH, Lambie SC, et al. Cultivation and sequencing of rumen microbiome members from the Hungate1000 Collection. Nat Biotechnol. 2018 Apr;36(4):359–67.	Cow rumen/NZ	Bacteria	Bacillota_A	Clostridia	Lachnospirales	Lachnospiraceae	Butyrivibrio	Butyrivibrio fibrisolvens_C
hungate1000_55	Butyrivibrio fibrisolvens YRB2005	Hungate1000 project collaborators, Seshadri R, Leahy SC, Attwood GT, Teh KH, Lambie SC, et al. Cultivation and sequencing of rumen microbiome members from the Hungate1000 Collection. Nat Biotechnol. 2018 Apr;36(4):359–67.	Cow rumen/NZ	Bacteria	Bacillota_A	Clostridia	Lachnospirales	Lachnospiraceae	Butyrivibrio	Butyrivibrio fibrisolvens_C
hungate1000_56	Butyrivibrio hungatei NK4A153	Hungate1000 project collaborators, Seshadri R, Leahy SC, Attwood GT, Teh KH, Lambie SC, et al. Cultivation and sequencing of rumen microbiome members from the Hungate1000 Collection. Nat Biotechnol. 2018 Apr;36(4):359–67.	Sheep rumen/NZ	Bacteria	Bacillota_A	Clostridia	Lachnospirales	Lachnospiraceae	Butyrivibrio	Butyrivibrio hungatei_A
hungate1000_57	Butyrivibrio hungatei XBD2006	Hungate1000 project collaborators, Seshadri R, Leahy SC, Attwood GT, Teh KH, Lambie SC, et al. Cultivation and sequencing of rumen microbiome members from the Hungate1000 Collection. Nat Biotechnol. 2018 Apr;36(4):359–67.	Cow rumen/NZ	Bacteria	Bacillota_A	Clostridia	Lachnospirales	Lachnospiraceae	Butyrivibrio	Butyrivibrio hungatei_B
hungate1000_58	Butyrivibrio proteoclasticus FD2007	Hungate1000 project collaborators, Seshadri R, Leahy SC, Attwood GT, Teh KH, Lambie SC, et al. Cultivation and sequencing of rumen microbiome members from the Hungate1000 Collection. Nat Biotechnol. 2018 Apr;36(4):359–67.	Cow rumen/NZ	Bacteria	Bacillota_A	Clostridia	Lachnospirales	Lachnospiraceae	Butyrivibrio	Butyrivibrio proteoclasticus
hungate1000_59	Butyrivibrio proteoclasticus P18	Hungate1000 project collaborators, Seshadri R, Leahy SC, Attwood GT, Teh KH, Lambie SC, et al. Cultivation and sequencing of rumen microbiome members from the Hungate1000 Collection. Nat Biotechnol. 2018 Apr;36(4):359–67.	Sheep rumen/UK	Bacteria	Bacillota_A	Clostridia	Lachnospirales	Lachnospiraceae	Butyrivibrio	Butyrivibrio proteoclasticus_B
hungate1000_60	Butyrivibrio proteoclasticus P6B7	Hungate1000 project collaborators, Seshadri R, Leahy SC, Attwood GT, Teh KH, Lambie SC, et al. Cultivation and sequencing of rumen microbiome members from the Hungate1000 Collection. Nat Biotechnol. 2018 Apr;36(4):359–67.	Cow rumen/NZ	Bacteria	Bacillota_A	Clostridia	Lachnospirales	Lachnospiraceae	Butyrivibrio	Butyrivibrio proteoclasticus_A
hungate1000_61	Butyrivibrio sp. AC2005	Hungate1000 project collaborators, Seshadri R, Leahy SC, Attwood GT, Teh KH, Lambie SC, et al. Cultivation and sequencing of rumen microbiome members from the Hungate1000 Collection. Nat Biotechnol. 2018 Apr;36(4):359–67.	Cow rumen/NZ	Bacteria	Bacillota_A	Clostridia	Lachnospirales	Lachnospiraceae	Butyrivibrio	Butyrivibrio sp000424145
hungate1000_62	Butyrivibrio sp. AD3002	Hungate1000 project collaborators, Seshadri R, Leahy SC, Attwood GT, Teh KH, Lambie SC, et al. Cultivation and sequencing of rumen microbiome members from the Hungate1000 Collection. Nat Biotechnol. 2018 Apr;36(4):359–67.	Cow rumen/NZ	Bacteria	Bacillota_A	Clostridia	Lachnospirales	Lachnospiraceae	Butyrivibrio	Butyrivibrio sp900104155
hungate1000_63	Butyrivibrio sp. AE2005	Hungate1000 project collaborators, Seshadri R, Leahy SC, Attwood GT, Teh KH, Lambie SC, et al. Cultivation and sequencing of rumen microbiome members from the Hungate1000 Collection. Nat Biotechnol. 2018 Apr;36(4):359–67.	Cow rumen/NZ	Bacteria	Bacillota_A	Clostridia	Lachnospirales	Lachnospiraceae	Butyrivibrio	Butyrivibrio hungatei_A
hungate1000_64	Butyrivibrio sp. AE2015	Hungate1000 project collaborators, Seshadri R, Leahy SC, Attwood GT, Teh KH, Lambie SC, et al. Cultivation and sequencing of rumen microbiome members from the Hungate1000 Collection. Nat Biotechnol. 2018 Apr;36(4):359–67.	Cow rumen/NZ	Bacteria	Bacillota_A	Clostridia	Lachnospirales	Lachnospiraceae	Butyrivibrio	Butyrivibrio sp000420825
hungate1000_65	Butyrivibrio sp. AE2032 (v2 assembly)	Hungate1000 project collaborators, Seshadri R, Leahy SC, Attwood GT, Teh KH, Lambie SC, et al. Cultivation and sequencing of rumen microbiome members from the Hungate1000 Collection. Nat Biotechnol. 2018 Apr;36(4):359–67.	Cow rumen/NZ	Bacteria	Bacillota_A	Clostridia	Lachnospirales	Lachnospiraceae	Butyrivibrio	s__
hungate1000_66	Butyrivibrio sp. AE3003	Hungate1000 project collaborators, Seshadri R, Leahy SC, Attwood GT, Teh KH, Lambie SC, et al. Cultivation and sequencing of rumen microbiome members from the Hungate1000 Collection. Nat Biotechnol. 2018 Apr;36(4):359–67.	Cow rumen/NZ	Bacteria	Bacillota_A	Clostridia	Lachnospirales	Lachnospiraceae	Butyrivibrio	Butyrivibrio hungatei_A
hungate1000_67	Butyrivibrio sp. AE3004	Hungate1000 project collaborators, Seshadri R, Leahy SC, Attwood GT, Teh KH, Lambie SC, et al. Cultivation and sequencing of rumen microbiome members from the Hungate1000 Collection. Nat Biotechnol. 2018 Apr;36(4):359–67.	Cow rumen/NZ	Bacteria	Bacillota_A	Clostridia	Lachnospirales	Lachnospiraceae	Butyrivibrio	Butyrivibrio sp000703165
hungate1000_68	Butyrivibrio sp. AE3006	Hungate1000 project collaborators, Seshadri R, Leahy SC, Attwood GT, Teh KH, Lambie SC, et al. Cultivation and sequencing of rumen microbiome members from the Hungate1000 Collection. Nat Biotechnol. 2018 Apr;36(4):359–67.	Cow rumen/NZ	Bacteria	Bacillota_A	Clostridia	Lachnospirales	Lachnospiraceae	Butyrivibrio	Butyrivibrio sp000424285
hungate1000_69	Butyrivibrio sp. AE3009	Hungate1000 project collaborators, Seshadri R, Leahy SC, Attwood GT, Teh KH, Lambie SC, et al. Cultivation and sequencing of rumen microbiome members from the Hungate1000 Collection. Nat Biotechnol. 2018 Apr;36(4):359–67.	Cow rumen/NZ	Bacteria	Bacillota_A	Clostridia	Lachnospirales	Lachnospiraceae	Butyrivibrio	Butyrivibrio sp000420845
hungate1000_70	Butyrivibrio sp. FC2001	Hungate1000 project collaborators, Seshadri R, Leahy SC, Attwood GT, Teh KH, Lambie SC, et al. Cultivation and sequencing of rumen microbiome members from the Hungate1000 Collection. Nat Biotechnol. 2018 Apr;36(4):359–67.	Cow rumen/NZ	Bacteria	Bacillota_A	Clostridia	Lachnospirales	Lachnospiraceae	Butyrivibrio	Butyrivibrio sp000423945
hungate1000_71	Butyrivibrio sp. FCS006	Hungate1000 project collaborators, Seshadri R, Leahy SC, Attwood GT, Teh KH, Lambie SC, et al. Cultivation and sequencing of rumen microbiome members from the Hungate1000 Collection. Nat Biotechnol. 2018 Apr;36(4):359–67.	Cow rumen/NZ	Bacteria	Bacillota_A	Clostridia	Lachnospirales	Lachnospiraceae	Butyrivibrio	Butyrivibrio sp000421405
hungate1000_72	Butyrivibrio sp. FCS014	Hungate1000 project collaborators, Seshadri R, Leahy SC, Attwood GT, Teh KH, Lambie SC, et al. Cultivation and sequencing of rumen microbiome members from the Hungate1000 Collection. Nat Biotechnol. 2018 Apr;36(4):359–67.	Cow rumen/NZ	Bacteria	Bacillota_A	Clostridia	Lachnospirales	Lachnospiraceae	Butyrivibrio	Butyrivibrio sp000526935
hungate1000_73	Butyrivibrio sp. INlla14	Hungate1000 project collaborators, Seshadri R, Leahy SC, Attwood GT, Teh KH, Lambie SC, et al. Cultivation and sequencing of rumen microbiome members from the Hungate1000 Collection. Nat Biotechnol. 2018 Apr;36(4):359–67.	Llama forestomach/Argentina	Bacteria	Bacillota_A	Clostridia	Lachnospirales	Lachnospiraceae	Butyrivibrio	Butyrivibrio sp900102515
hungate1000_74	Butyrivibrio sp. INlla16	Hungate1000 project collaborators, Seshadri R, Leahy SC, Attwood GT, Teh KH, Lambie SC, et al. Cultivation and sequencing of rumen microbiome members from the Hungate1000 Collection. Nat Biotechnol. 2018 Apr;36(4):359–67.	Llama forestomach/Argentina	Bacteria	Bacillota_A	Clostridia	Lachnospirales	Lachnospiraceae	Butyrivibrio	Butyrivibrio sp900104155
hungate1000_75	Butyrivibrio sp. INlla18	Hungate1000 project collaborators, Seshadri R, Leahy SC, Attwood GT, Teh KH, Lambie SC, et al. Cultivation and sequencing of rumen microbiome members from the Hungate1000 Collection. Nat Biotechnol. 2018 Apr;36(4):359–67.	Llama forestomach/Argentina	Bacteria	Bacillota_A	Clostridia	Lachnospirales	Lachnospiraceae	Butyrivibrio	Butyrivibrio sp900103635
hungate1000_76	Butyrivibrio sp. INlla21	Hungate1000 project collaborators, Seshadri R, Leahy SC, Attwood GT, Teh KH, Lambie SC, et al. Cultivation and sequencing of rumen microbiome members from the Hungate1000 Collection. Nat Biotechnol. 2018 Apr;36(4):359–67.	Llama forestomach/Argentina	Bacteria	Bacillota_A	Clostridia	Lachnospirales	Lachnospiraceae	Butyrivibrio	Butyrivibrio sp900116875
hungate1000_77	Butyrivibrio sp. LB2008	Hungate1000 project collaborators, Seshadri R, Leahy SC, Attwood GT, Teh KH, Lambie SC, et al. Cultivation and sequencing of rumen microbiome members from the Hungate1000 Collection. Nat Biotechnol. 2018 Apr;36(4):359–67.	Cow rumen/NZ	Bacteria	Bacillota_A	Clostridia	Lachnospirales	Lachnospiraceae	Butyrivibrio	Butyrivibrio sp000621565
hungate1000_78	Butyrivibrio sp. LC3010	Hungate1000 project collaborators, Seshadri R, Leahy SC, Attwood GT, Teh KH, Lambie SC, et al. Cultivation and sequencing of rumen microbiome members from the Hungate1000 Collection. Nat Biotechnol. 2018 Apr;36(4):359–67.	Cow rumen/NZ	Bacteria	Bacillota_A	Clostridia	Lachnospirales	Lachnospiraceae	Butyrivibrio	Butyrivibrio sp000424385
hungate1000_79	Butyrivibrio sp. M55	Hungate1000 project collaborators, Seshadri R, Leahy SC, Attwood GT, Teh KH, Lambie SC, et al. Cultivation and sequencing of rumen microbiome members from the Hungate1000 Collection. Nat Biotechnol. 2018 Apr;36(4):359–67.	Camel forestomach/Australia	Bacteria	Bacillota_A	Clostridia	Lachnospirales	Lachnospiraceae	Butyrivibrio	Butyrivibrio sp900116865
hungate1000_80	Butyrivibrio sp. MB2005	Hungate1000 project collaborators, Seshadri R, Leahy SC, Attwood GT, Teh KH, Lambie SC, et al. Cultivation and sequencing of rumen microbiome members from the Hungate1000 Collection. Nat Biotechnol. 2018 Apr;36(4):359–67.	Cow rumen/NZ	Bacteria	Bacillota_A	Clostridia	Lachnospirales	Lachnospiraceae	Butyrivibrio	Butyrivibrio sp000424285
hungate1000_81	Butyrivibrio sp. MC2013	Hungate1000 project collaborators, Seshadri R, Leahy SC, Attwood GT, Teh KH, Lambie SC, et al. Cultivation and sequencing of rumen microbiome members from the Hungate1000 Collection. Nat Biotechnol. 2018 Apr;36(4):359–67.	Cow rumen/NZ	Bacteria	Bacillota_A	Clostridia	Lachnospirales	Lachnospiraceae	Butyrivibrio	Butyrivibrio sp000424585
hungate1000_82	Butyrivibrio sp. MC2021	Hungate1000 project collaborators, Seshadri R, Leahy SC, Attwood GT, Teh KH, Lambie SC, et al. Cultivation and sequencing of rumen microbiome members from the Hungate1000 Collection. Nat Biotechnol. 2018 Apr;36(4):359–67.	Cow rumen/NZ	Bacteria	Bacillota_A	Clostridia	Lachnospirales	Lachnospiraceae	Butyrivibrio	Butyrivibrio sp000621605
hungate1000_83	Butyrivibrio sp. NC2002	Hungate1000 project collaborators, Seshadri R, Leahy SC, Attwood GT, Teh KH, Lambie SC, et al. Cultivation and sequencing of rumen microbiome members from the Hungate1000 Collection. Nat Biotechnol. 2018 Apr;36(4):359–67.	Cow rumen/NZ	Bacteria	Bacillota_A	Clostridia	Lachnospirales	Lachnospiraceae	Butyrivibrio	Butyrivibrio sp000702265
hungate1000_84	Butyrivibrio sp. NC2007	Hungate1000 project collaborators, Seshadri R, Leahy SC, Attwood GT, Teh KH, Lambie SC, et al. Cultivation and sequencing of rumen microbiome members from the Hungate1000 Collection. Nat Biotechnol. 2018 Apr;36(4):359–67.	Cow rumen/NZ	Bacteria	Bacillota_A	Clostridia	Lachnospirales	Lachnospiraceae	Butyrivibrio	Butyrivibrio sp000421405
hungate1000_85	Butyrivibrio sp. NC3005	Hungate1000 project collaborators, Seshadri R, Leahy SC, Attwood GT, Teh KH, Lambie SC, et al. Cultivation and sequencing of rumen microbiome members from the Hungate1000 Collection. Nat Biotechnol. 2018 Apr;36(4):359–67.	Cow rumen/NZ	Bacteria	Bacillota_A	Clostridia	Lachnospirales	Lachnospiraceae	Butyrivibrio	Butyrivibrio sp000424545
hungate1000_86	Butyrivibrio sp. OB235	Hungate1000 project collaborators, Seshadri R, Leahy SC, Attwood GT, Teh KH, Lambie SC, et al. Cultivation and sequencing of rumen microbiome members from the Hungate1000 Collection. Nat Biotechnol. 2018 Apr;36(4):359–67.	Cow rumen/Canada	Bacteria	Bacillota_A	Clostridia	Lachnospirales	Lachnospiraceae	Butyrivibrio	Butyrivibrio sp900104155
hungate1000_87	Butyrivibrio sp. Su6	Hungate1000 project collaborators, Seshadri R, Leahy SC, Attwood GT, Teh KH, Lambie SC, et al. Cultivation and sequencing of rumen microbiome members from the Hungate1000 Collection. Nat Biotechnol. 2018 Apr;36(4):359–67.	Cow rumen/NZ	Bacteria	Bacillota_A	Clostridia	Lachnospirales	Lachnospiraceae	Butyrivibrio	Butyrivibrio sp900108105
hungate1000_88	Butyrivibrio sp. TB	Hungate1000 project collaborators, Seshadri R, Leahy SC, Attwood GT, Teh KH, Lambie SC, et al. Cultivation and sequencing of rumen microbiome members from the Hungate1000 Collection. Nat Biotechnol. 2018 Apr;36(4):359–67.	Cow rumen/NZ	Bacteria	Bacillota_A	Clostridia	Lachnospirales	Lachnospiraceae	Butyrivibrio	Butyrivibrio fibrisolvens_C
hungate1000_89	Butyrivibrio sp. VCB2001	Hungate1000 project collaborators, Seshadri R, Leahy SC, Attwood GT, Teh KH, Lambie SC, et al. Cultivation and sequencing of rumen microbiome members from the Hungate1000 Collection. Nat Biotechnol. 2018 Apr;36(4):359–67.	Cow rumen/NZ	Bacteria	Bacillota_A	Clostridia	Lachnospirales	Lachnospiraceae	Butyrivibrio	Butyrivibrio sp000421405
hungate1000_90	Butyrivibrio sp. VCB2006	Hungate1000 project collaborators, Seshadri R, Leahy SC, Attwood GT, Teh KH, Lambie SC, et al. Cultivation and sequencing of rumen microbiome members from the Hungate1000 Collection. Nat Biotechnol. 2018 Apr;36(4):359–67.	Cow rumen/NZ	Bacteria	Bacillota_A	Clostridia	Lachnospirales	Lachnospiraceae	Butyrivibrio	Butyrivibrio sp000420945
hungate1000_91	Butyrivibrio sp. VCD2006	Hungate1000 project collaborators, Seshadri R, Leahy SC, Attwood GT, Teh KH, Lambie SC, et al. Cultivation and sequencing of rumen microbiome members from the Hungate1000 Collection. Nat Biotechnol. 2018 Apr;36(4):359–67.	Cow rumen/NZ	Bacteria	Bacillota_A	Clostridia	Lachnospirales	Lachnospiraceae	Butyrivibrio	Butyrivibrio sp000423925
hungate1000_92	Butyrivibrio sp. WCD2001	Hungate1000 project collaborators, Seshadri R, Leahy SC, Attwood GT, Teh KH, Lambie SC, et al. Cultivation and sequencing of rumen microbiome members from the Hungate1000 Collection. Nat Biotechnol. 2018 Apr;36(4):359–67.	Cow rumen/NZ	Bacteria	Bacillota_A	Clostridia	Lachnospirales	Lachnospiraceae	Butyrivibrio	Butyrivibrio sp900104155
hungate1000_93	Butyrivibrio sp. WCD3002	Hungate1000 project collaborators, Seshadri R, Leahy SC, Attwood GT, Teh KH, Lambie SC, et al. Cultivation and sequencing of rumen microbiome members from the Hungate1000 Collection. Nat Biotechnol. 2018 Apr;36(4):359–67.	Cow rumen/NZ	Bacteria	Bacillota_A	Clostridia	Lachnospirales	Lachnospiraceae	Butyrivibrio	Butyrivibrio sp000424265
hungate1000_94	Butyrivibrio sp. WCE2006	Hungate1000 project collaborators, Seshadri R, Leahy SC, Attwood GT, Teh KH, Lambie SC, et al. Cultivation and sequencing of rumen microbiome members from the Hungate1000 Collection. Nat Biotechnol. 2018 Apr;36(4):359–67.	Cow rumen/NZ	Bacteria	Bacillota_A	Clostridia	Lachnospirales	Lachnospiraceae	Butyrivibrio	Butyrivibrio sp000424385
hungate1000_95	Butyrivibrio sp. XBB1001	Hungate1000 project collaborators, Seshadri R, Leahy SC, Attwood GT, Teh KH, Lambie SC, et al. Cultivation and sequencing of rumen microbiome members from the Hungate1000 Collection. Nat Biotechnol. 2018 Apr;36(4):359–67.	Cow rumen/NZ	Bacteria	Bacillota_A	Clostridia	Lachnospirales	Lachnospiraceae	Butyrivibrio	Butyrivibrio sp900102515
hungate1000_96	Butyrivibrio sp. XPD2002	Hungate1000 project collaborators, Seshadri R, Leahy SC, Attwood GT, Teh KH, Lambie SC, et al. Cultivation and sequencing of rumen microbiome members from the Hungate1000 Collection. Nat Biotechnol. 2018 Apr;36(4):359–67.	Cow rumen/NZ	Bacteria	Bacillota_A	Clostridia	Lachnospirales	Lachnospiraceae	Butyrivibrio	Butyrivibrio sp000423945
hungate1000_97	Butyrivibrio sp. XPD2006	Hungate1000 project collaborators, Seshadri R, Leahy SC, Attwood GT, Teh KH, Lambie SC, et al. Cultivation and sequencing of rumen microbiome members from the Hungate1000 Collection. Nat Biotechnol. 2018 Apr;36(4):359–67.	Cow rumen/NZ	Bacteria	Bacillota_A	Clostridia	Lachnospirales	Lachnospiraceae	Butyrivibrio	Butyrivibrio sp000420865
hungate1000_98	Butyrivibrio sp. YAB3001	Hungate1000 project collaborators, Seshadri R, Leahy SC, Attwood GT, Teh KH, Lambie SC, et al. Cultivation and sequencing of rumen microbiome members from the Hungate1000 Collection. Nat Biotechnol. 2018 Apr;36(4):359–67.	Cow rumen/NZ	Bacteria	Bacillota_A	Clostridia	Lachnospirales	Lachnospiraceae	Butyrivibrio	Butyrivibrio sp900112195
hungate1000_99	Cellulomonas sp. KH9	Hungate1000 project collaborators, Seshadri R, Leahy SC, Attwood GT, Teh KH, Lambie SC, et al. Cultivation and sequencing of rumen microbiome members from the Hungate1000 Collection. Nat Biotechnol. 2018 Apr;36(4):359–67.	Cow rumen/NZ	Bacteria	Actinomycetota	Actinomycetia	Actinomycetales	Cellulomonadaceae	Cellulomonas	Cellulomonas sp900114185
hungate1000_100	Citrobacter sp. NLAE-zl-C269	Hungate1000 project collaborators, Seshadri R, Leahy SC, Attwood GT, Teh KH, Lambie SC, et al. Cultivation and sequencing of rumen microbiome members from the Hungate1000 Collection. Nat Biotechnol. 2018 Apr;36(4):359–67.	Cow faeces enrichment/USA	Bacteria	Pseudomonadota	Gammaproteobacteria	Enterobacterales	Enterobacteriaceae	Citrobacter_A	Citrobacter_A amalonaticus
hungate1000_101	Lacrimispora aerotolerans DSM 5434	Hungate1000 project collaborators, Seshadri R, Leahy SC, Attwood GT, Teh KH, Lambie SC, et al. Cultivation and sequencing of rumen microbiome members from the Hungate1000 Collection. Nat Biotechnol. 2018 Apr;36(4):359–67.	Sheep rumen/South Africa	Bacteria	Bacillota_A	Clostridia	Lachnospirales	Lachnospiraceae	Lacrimispora	Lacrimispora aerotolerans
hungate1000_102	Clostridium algidicarnis B3	Hungate1000 project collaborators, Seshadri R, Leahy SC, Attwood GT, Teh KH, Lambie SC, et al. Cultivation and sequencing of rumen microbiome members from the Hungate1000 Collection. Nat Biotechnol. 2018 Apr;36(4):359–67.	Cow faeces/NZ	Bacteria	Bacillota_A	Clostridia	Clostridiales	Clostridiaceae	Clostridium_L	Clostridium_L algidicarnis
hungate1000_103	Lachnoclostridium aminophilum F	Hungate1000 project collaborators, Seshadri R, Leahy SC, Attwood GT, Teh KH, Lambie SC, et al. Cultivation and sequencing of rumen microbiome members from the Hungate1000 Collection. Nat Biotechnol. 2018 Apr;36(4):359–67.	Cow rumen/USA	Bacteria	Bacillota_A	Clostridia	Lachnospirales	Lachnospiraceae	Clostridium_R	Clostridium_R aminophilum
hungate1000_104	Lachnoclostridium aminophilum KH1P1	Hungate1000 project collaborators, Seshadri R, Leahy SC, Attwood GT, Teh KH, Lambie SC, et al. Cultivation and sequencing of rumen microbiome members from the Hungate1000 Collection. Nat Biotechnol. 2018 Apr;36(4):359–67.	Cow rumen/NZ	Bacteria	Bacillota_A	Clostridia	Lachnospirales	Lachnospiraceae	Clostridium_R	Clostridium_R aminophilum_A
hungate1000_105	Clostridiales bacterium NK3B98	Hungate1000 project collaborators, Seshadri R, Leahy SC, Attwood GT, Teh KH, Lambie SC, et al. Cultivation and sequencing of rumen microbiome members from the Hungate1000 Collection. Nat Biotechnol. 2018 Apr;36(4):359–67.	Sheep rumen/NZ	Bacteria	Bacillota_A	Clostridia	Oscillospirales	Oscillospiraceae	Onthomonas	Onthomonas sp000421005
hungate1000_106	Clostridiales bacterium R-7	Hungate1000 project collaborators, Seshadri R, Leahy SC, Attwood GT, Teh KH, Lambie SC, et al. Cultivation and sequencing of rumen microbiome members from the Hungate1000 Collection. Nat Biotechnol. 2018 Apr;36(4):359–67.	Sheep rumen/Japan	Bacteria	Bacillota_A	Clostridia	Christensenellales	CAG-74	GCA-900199385	GCA-900199385 sp900199385
hungate1000_107	Clostridiales bacterium WTE2008	Hungate1000 project collaborators, Seshadri R, Leahy SC, Attwood GT, Teh KH, Lambie SC, et al. Cultivation and sequencing of rumen microbiome members from the Hungate1000 Collection. Nat Biotechnol. 2018 Apr;36(4):359–67.	Cow rumen/NZ	Bacteria	Bacillota_A	Clostridia	Christensenellales	CAG-74	GCA-900199385	GCA-900199385 sp900176495
hungate1000_108	Clostridium beijerinckii HUN142	Hungate1000 project collaborators, Seshadri R, Leahy SC, Attwood GT, Teh KH, Lambie SC, et al. Cultivation and sequencing of rumen microbiome members from the Hungate1000 Collection. Nat Biotechnol. 2018 Apr;36(4):359–67.	Cow rumen/NZ	Bacteria	Bacillota_A	Clostridia	Clostridiales	Clostridiaceae	Clostridium	Clostridium beijerinckii_A
hungate1000_109	Clostridium butyricum AGR2140	Hungate1000 project collaborators, Seshadri R, Leahy SC, Attwood GT, Teh KH, Lambie SC, et al. Cultivation and sequencing of rumen microbiome members from the Hungate1000 Collection. Nat Biotechnol. 2018 Apr;36(4):359–67.	Calf faeces/NZ	Bacteria	Bacillota_A	Clostridia	Clostridiales	Clostridiaceae	Clostridium	Clostridium butyricum
hungate1000_110	Clostridium cadaveris AGR2141	Hungate1000 project collaborators, Seshadri R, Leahy SC, Attwood GT, Teh KH, Lambie SC, et al. Cultivation and sequencing of rumen microbiome members from the Hungate1000 Collection. Nat Biotechnol. 2018 Apr;36(4):359–67.	Calf faeces/NZ	Bacteria	Bacillota_A	Clostridia	Clostridiales	Clostridiaceae	Clostridium_X	Clostridium_X cadaveris
hungate1000_111	Clostridium cadaveris NLAE-zl-G419	Hungate1000 project collaborators, Seshadri R, Leahy SC, Attwood GT, Teh KH, Lambie SC, et al. Cultivation and sequencing of rumen microbiome members from the Hungate1000 Collection. Nat Biotechnol. 2018 Apr;36(4):359–67.	Goat faeces enrichment/USA	Bacteria	Bacillota_A	Clostridia	Clostridiales	Clostridiaceae	Clostridium_X	Clostridium_X cadaveris
hungate1000_112	Clostridium clostridioforme AGR2157	Hungate1000 project collaborators, Seshadri R, Leahy SC, Attwood GT, Teh KH, Lambie SC, et al. Cultivation and sequencing of rumen microbiome members from the Hungate1000 Collection. Nat Biotechnol. 2018 Apr;36(4):359–67.	Calf faeces/NZ	Bacteria	Bacillota_A	Clostridia	Lachnospirales	Lachnospiraceae	Enterocloster	Enterocloster clostridioformis_A
hungate1000_113	Enterocloster clostridioformis ATCC 25537	Hungate1000 project collaborators, Seshadri R, Leahy SC, Attwood GT, Teh KH, Lambie SC, et al. Cultivation and sequencing of rumen microbiome members from the Hungate1000 Collection. Nat Biotechnol. 2018 Apr;36(4):359–67.	Calf rumen/USA	Bacteria	Bacillota_A	Clostridia	Lachnospirales	Lachnospiraceae	Enterocloster	Enterocloster clostridioformis
hungate1000_114	Clostridium cochlearium NLAE-zl-C224	Hungate1000 project collaborators, Seshadri R, Leahy SC, Attwood GT, Teh KH, Lambie SC, et al. Cultivation and sequencing of rumen microbiome members from the Hungate1000 Collection. Nat Biotechnol. 2018 Apr;36(4):359–67.	Cow faeces enrichment/USA	Bacteria	Bacillota_A	Clostridia	Clostridiales	Clostridiaceae	Clostridium_G	Clostridium_G cochlearium
hungate1000_115	Terrisporobacter glycolicus KPPR-9	Hungate1000 project collaborators, Seshadri R, Leahy SC, Attwood GT, Teh KH, Lambie SC, et al. Cultivation and sequencing of rumen microbiome members from the Hungate1000 Collection. Nat Biotechnol. 2018 Apr;36(4):359–67.	Cow rumen/NZ	Bacteria	Bacillota_A	Clostridia	Peptostreptococcales	Peptostreptococcaceae	Terrisporobacter	Terrisporobacter glycolicus_A
hungate1000_116	Clostridium innocuum NLAE-zl-C381	Hungate1000 project collaborators, Seshadri R, Leahy SC, Attwood GT, Teh KH, Lambie SC, et al. Cultivation and sequencing of rumen microbiome members from the Hungate1000 Collection. Nat Biotechnol. 2018 Apr;36(4):359–67.	Cow faeces enrichment/USA	Bacteria	Bacillota	Bacilli	Erysipelotrichales	Erysipelotrichaceae	Clostridium_AQ	Clostridium_AQ innocuum
hungate1000_117	Clostridium innocuum NLAE-zl-G197	Hungate1000 project collaborators, Seshadri R, Leahy SC, Attwood GT, Teh KH, Lambie SC, et al. Cultivation and sequencing of rumen microbiome members from the Hungate1000 Collection. Nat Biotechnol. 2018 Apr;36(4):359–67.	Goat faeces enrichment/USA	Bacteria	Bacillota	Bacilli	Erysipelotrichales	Erysipelotrichaceae	Clostridium_AQ	Clostridium_AQ innocuum
hungate1000_118	Clostridium lundense DSM 17049	Hungate1000 project collaborators, Seshadri R, Leahy SC, Attwood GT, Teh KH, Lambie SC, et al. Cultivation and sequencing of rumen microbiome members from the Hungate1000 Collection. Nat Biotechnol. 2018 Apr;36(4):359–67.	Cow rumen/Sweden	Bacteria	Bacillota_A	Clostridia	Clostridiales	Clostridiaceae	Clostridium_AO	Clostridium_AO lundense
hungate1000_119	Clostridioides mangenotii LM2	Hungate1000 project collaborators, Seshadri R, Leahy SC, Attwood GT, Teh KH, Lambie SC, et al. Cultivation and sequencing of rumen microbiome members from the Hungate1000 Collection. Nat Biotechnol. 2018 Apr;36(4):359–67.	Lamb faeces/NZ	Bacteria	Bacillota_A	Clostridia	Peptostreptococcales	Peptostreptococcaceae	Clostridioides_A	Clostridioides_A mangenotii
hungate1000_120	Clostridium paraputrificum AGR2156	Hungate1000 project collaborators, Seshadri R, Leahy SC, Attwood GT, Teh KH, Lambie SC, et al. Cultivation and sequencing of rumen microbiome members from the Hungate1000 Collection. Nat Biotechnol. 2018 Apr;36(4):359–67.	Calf faeces/NZ	Bacteria	Bacillota_A	Clostridia	Clostridiales	Clostridiaceae	Clostridium	Clostridium paraputrificum
hungate1000_121	Lachnoclostridium polysaccharolyticum DSM 1801	Hungate1000 project collaborators, Seshadri R, Leahy SC, Attwood GT, Teh KH, Lambie SC, et al. Cultivation and sequencing of rumen microbiome members from the Hungate1000 Collection. Nat Biotechnol. 2018 Apr;36(4):359–67.	Lamb rumen/France	Bacteria	Bacillota_A	Clostridia	Lachnospirales	Lachnospiraceae	Clostridium_AI	Clostridium_AI polysaccharolyticum
hungate1000_122	Clostridium sp. DSM 8431	Hungate1000 project collaborators, Seshadri R, Leahy SC, Attwood GT, Teh KH, Lambie SC, et al. Cultivation and sequencing of rumen microbiome members from the Hungate1000 Collection. Nat Biotechnol. 2018 Apr;36(4):359–67.	Bison rumen/USA	Bacteria	Bacillota_A	Clostridia	Clostridiales	Clostridiaceae	Clostridium	Clostridium sp900116755
hungate1000_123	Olsenella sp. KH1P3	Hungate1000 project collaborators, Seshadri R, Leahy SC, Attwood GT, Teh KH, Lambie SC, et al. Cultivation and sequencing of rumen microbiome members from the Hungate1000 Collection. Nat Biotechnol. 2018 Apr;36(4):359–67.	Cow rumen/NZ	Bacteria	Actinomycetota	Coriobacteriia	Coriobacteriales	Atopobiaceae	Parafannyhessea	Parafannyhessea umbonata_A
hungate1000_124	Corynebacterium vitaeruminis Ga6A13	Hungate1000 project collaborators, Seshadri R, Leahy SC, Attwood GT, Teh KH, Lambie SC, et al. Cultivation and sequencing of rumen microbiome members from the Hungate1000 Collection. Nat Biotechnol. 2018 Apr;36(4):359–67.	Cow rumen/NZ	Bacteria	Actinomycetota	Actinomycetia	Mycobacteriales	Mycobacteriaceae	Corynebacterium	Corynebacterium vitaeruminis
hungate1000_125	Denitrobacterium detoxificans DSM 21843	Hungate1000 project collaborators, Seshadri R, Leahy SC, Attwood GT, Teh KH, Lambie SC, et al. Cultivation and sequencing of rumen microbiome members from the Hungate1000 Collection. Nat Biotechnol. 2018 Apr;36(4):359–67.	Cow rumen/USA	Bacteria	Actinomycetota	Coriobacteriia	Coriobacteriales	Eggerthellaceae	Denitrobacterium	Denitrobacterium detoxificans
hungate1000_126	Desulfovibrio desulfuricans DSM 7057	Hungate1000 project collaborators, Seshadri R, Leahy SC, Attwood GT, Teh KH, Lambie SC, et al. Cultivation and sequencing of rumen microbiome members from the Hungate1000 Collection. Nat Biotechnol. 2018 Apr;36(4):359–67.	Cow rumen/Germany	Bacteria	Desulfobacterota_I	Desulfovibrionia	Desulfovibrionales	Desulfovibrionaceae	Desulfovibrio	Desulfovibrio desulfuricans_A
hungate1000_127	Desulfovibrio legallii KHC7	Hungate1000 project collaborators, Seshadri R, Leahy SC, Attwood GT, Teh KH, Lambie SC, et al. Cultivation and sequencing of rumen microbiome members from the Hungate1000 Collection. Nat Biotechnol. 2018 Apr;36(4):359–67.	Cow rumen/NZ	Bacteria	Desulfobacterota_I	Desulfovibrionia	Desulfovibrionales	Desulfovibrionaceae	Desulfovibrio	Desulfovibrio legallii_A
hungate1000_128	Dorea sp. AGR2135	Hungate1000 project collaborators, Seshadri R, Leahy SC, Attwood GT, Teh KH, Lambie SC, et al. Cultivation and sequencing of rumen microbiome members from the Hungate1000 Collection. Nat Biotechnol. 2018 Apr;36(4):359–67.	Calf faeces/NZ	Bacteria	Bacillota_A	Clostridia	Lachnospirales	Lachnospiraceae	Dorea	Dorea formicigenerans
hungate1000_129	Dorea longicatena AGR2136	Hungate1000 project collaborators, Seshadri R, Leahy SC, Attwood GT, Teh KH, Lambie SC, et al. Cultivation and sequencing of rumen microbiome members from the Hungate1000 Collection. Nat Biotechnol. 2018 Apr;36(4):359–67.	Calf faeces/NZ	Bacteria	Bacillota_A	Clostridia	Lachnospirales	Lachnospiraceae	Dorea_A	Dorea_A longicatena_B
hungate1000_130	Enterococcus casseliflavus NLAE-zl-C414	Hungate1000 project collaborators, Seshadri R, Leahy SC, Attwood GT, Teh KH, Lambie SC, et al. Cultivation and sequencing of rumen microbiome members from the Hungate1000 Collection. Nat Biotechnol. 2018 Apr;36(4):359–67.	Cow faeces enrichment/USA	Bacteria	Bacillota	Bacilli	Lactobacillales	Enterococcaceae	Enterococcus_D	Enterococcus_D casseliflavus
hungate1000_131	Enterococcus casseliflavus NLAE-zl-G268	Hungate1000 project collaborators, Seshadri R, Leahy SC, Attwood GT, Teh KH, Lambie SC, et al. Cultivation and sequencing of rumen microbiome members from the Hungate1000 Collection. Nat Biotechnol. 2018 Apr;36(4):359–67.	Goat faeces enrichment/USA	Bacteria	Bacillota	Bacilli	Lactobacillales	Enterococcaceae	Enterococcus_D	Enterococcus_D casseliflavus
hungate1000_132	Enterococcus faecalis 68A	Hungate1000 project collaborators, Seshadri R, Leahy SC, Attwood GT, Teh KH, Lambie SC, et al. Cultivation and sequencing of rumen microbiome members from the Hungate1000 Collection. Nat Biotechnol. 2018 Apr;36(4):359–67.	Sheep rumen/NZ	Bacteria	Bacillota	Bacilli	Lactobacillales	Enterococcaceae	Enterococcus	Enterococcus faecalis
hungate1000_133	Enterococcus faecalis VTM1R91	Hungate1000 project collaborators, Seshadri R, Leahy SC, Attwood GT, Teh KH, Lambie SC, et al. Cultivation and sequencing of rumen microbiome members from the Hungate1000 Collection. Nat Biotechnol. 2018 Apr;36(4):359–67.	Moose rumen/USA	Bacteria	Bacillota	Bacilli	Lactobacillales	Enterococcaceae	Enterococcus	Enterococcus faecalis
hungate1000_134	Enterococcus gallinarum SKF1	Hungate1000 project collaborators, Seshadri R, Leahy SC, Attwood GT, Teh KH, Lambie SC, et al. Cultivation and sequencing of rumen microbiome members from the Hungate1000 Collection. Nat Biotechnol. 2018 Apr;36(4):359–67.	Sheep rumen/NZ	Bacteria	Bacillota	Bacilli	Lactobacillales	Enterococcaceae	Enterococcus_D	Enterococcus_D gallinarum
hungate1000_135	Enterococcus mundtii C2	Hungate1000 project collaborators, Seshadri R, Leahy SC, Attwood GT, Teh KH, Lambie SC, et al. Cultivation and sequencing of rumen microbiome members from the Hungate1000 Collection. Nat Biotechnol. 2018 Apr;36(4):359–67.	Cow rumen/NZ	Bacteria	Bacillota	Bacilli	Lactobacillales	Enterococcaceae	Enterococcus_B	Enterococcus_B mundtii
hungate1000_136	Enterococcus sp. KPPR-6	Hungate1000 project collaborators, Seshadri R, Leahy SC, Attwood GT, Teh KH, Lambie SC, et al. Cultivation and sequencing of rumen microbiome members from the Hungate1000 Collection. Nat Biotechnol. 2018 Apr;36(4):359–67.	Cow rumen/NZ	Bacteria	Bacillota	Bacilli	Lactobacillales	Enterococcaceae	Enterococcus_A	Enterococcus_A malodoratus
hungate1000_137	Enterobacter sp. KPR-6	Hungate1000 project collaborators, Seshadri R, Leahy SC, Attwood GT, Teh KH, Lambie SC, et al. Cultivation and sequencing of rumen microbiome members from the Hungate1000 Collection. Nat Biotechnol. 2018 Apr;36(4):359–67.	Cow rumen/NZ	Bacteria	Pseudomonadota	Gammaproteobacteria	Enterobacterales	Enterobacteriaceae	Enterobacter_D	Enterobacter_D sp900116015
hungate1000_138	Erysipelotrichaceae bacterium NK3D112	Hungate1000 project collaborators, Seshadri R, Leahy SC, Attwood GT, Teh KH, Lambie SC, et al. Cultivation and sequencing of rumen microbiome members from the Hungate1000 Collection. Nat Biotechnol. 2018 Apr;36(4):359–67.	Sheep rumen/NZ	Bacteria	Bacillota	Bacilli	Erysipelotrichales	Erysipelotrichaceae	Bulleidia	Bulleidia sp000701725
hungate1000_139	Escherichia coli PA-3	Hungate1000 project collaborators, Seshadri R, Leahy SC, Attwood GT, Teh KH, Lambie SC, et al. Cultivation and sequencing of rumen microbiome members from the Hungate1000 Collection. Nat Biotechnol. 2018 Apr;36(4):359–67.	Cow rumen/NZ	Bacteria	Pseudomonadota	Gammaproteobacteria	Enterobacterales	Enterobacteriaceae	Escherichia	Escherichia coli
hungate1000_140	Eubacterium callanderi NLAE-zl-G225	Hungate1000 project collaborators, Seshadri R, Leahy SC, Attwood GT, Teh KH, Lambie SC, et al. Cultivation and sequencing of rumen microbiome members from the Hungate1000 Collection. Nat Biotechnol. 2018 Apr;36(4):359–67.	Goat faeces enrichment/USA	Bacteria	Bacillota_A	Clostridia	Eubacteriales	Eubacteriaceae	Eubacterium	Eubacterium callanderi
hungate1000_141	Eubacterium cellulosolvens LD2006	Hungate1000 project collaborators, Seshadri R, Leahy SC, Attwood GT, Teh KH, Lambie SC, et al. Cultivation and sequencing of rumen microbiome members from the Hungate1000 Collection. Nat Biotechnol. 2018 Apr;36(4):359–67.	Cow rumen/NZ	Bacteria	Bacillota_A	Clostridia	Lachnospirales	Lachnospiraceae	Bilifractor	Bilifractor cellulosolvens_A
hungate1000_142	Eubacterium oxidoreducens DSM 3217	Hungate1000 project collaborators, Seshadri R, Leahy SC, Attwood GT, Teh KH, Lambie SC, et al. Cultivation and sequencing of rumen microbiome members from the Hungate1000 Collection. Nat Biotechnol. 2018 Apr;36(4):359–67.	Cow rumen/USA	Bacteria	Bacillota_A	Clostridia	Lachnospirales	Lachnospiraceae	Eubacterium_C	Eubacterium_C oxidoreducens
hungate1000_143	Eubacterium pyruvativorans i6	Hungate1000 project collaborators, Seshadri R, Leahy SC, Attwood GT, Teh KH, Lambie SC, et al. Cultivation and sequencing of rumen microbiome members from the Hungate1000 Collection. Nat Biotechnol. 2018 Apr;36(4):359–67.	Sheep rumen/UK	Bacteria	Bacillota_A	Clostridia	Peptostreptococcales	Anaerovoracaceae	Eubacterium_T	Eubacterium_T pyruvativorans
hungate1000_144	Eubacterium pyruvativorans KHPC4	Hungate1000 project collaborators, Seshadri R, Leahy SC, Attwood GT, Teh KH, Lambie SC, et al. Cultivation and sequencing of rumen microbiome members from the Hungate1000 Collection. Nat Biotechnol. 2018 Apr;36(4):359–67.	Cow rumen/NZ	Bacteria	Bacillota_A	Clostridia	Peptostreptococcales	Anaerovoracaceae	Eubacterium_T	Eubacterium_T pyruvativorans
hungate1000_145	Eubacterium pyruvativorans KHGC13	Hungate1000 project collaborators, Seshadri R, Leahy SC, Attwood GT, Teh KH, Lambie SC, et al. Cultivation and sequencing of rumen microbiome members from the Hungate1000 Collection. Nat Biotechnol. 2018 Apr;36(4):359–67.	Cow rumen/NZ	Bacteria	Bacillota_A	Clostridia	Peptostreptococcales	Anaerovoracaceae	Eubacterium_T	Eubacterium_T pyruvativorans
hungate1000_146	Eubacterium ruminantium 2388	Hungate1000 project collaborators, Seshadri R, Leahy SC, Attwood GT, Teh KH, Lambie SC, et al. Cultivation and sequencing of rumen microbiome members from the Hungate1000 Collection. Nat Biotechnol. 2018 Apr;36(4):359–67.	Sheep rumen/UK	Bacteria	Bacillota_A	Clostridia	Lachnospirales	Lachnospiraceae	Eubacterium_Q	Eubacterium_Q ruminantium
hungate1000_147	Eubacterium ruminantium FB3002	Hungate1000 project collaborators, Seshadri R, Leahy SC, Attwood GT, Teh KH, Lambie SC, et al. Cultivation and sequencing of rumen microbiome members from the Hungate1000 Collection. Nat Biotechnol. 2018 Apr;36(4):359–67.	Cow rumen/NZ	Bacteria	Bacillota_A	Clostridia	Lachnospirales	Lachnospiraceae	Eubacterium_Q	Eubacterium_Q ruminantium_A
hungate1000_148	Eubacterium ruminatium HUN269	Hungate1000 project collaborators, Seshadri R, Leahy SC, Attwood GT, Teh KH, Lambie SC, et al. Cultivation and sequencing of rumen microbiome members from the Hungate1000 Collection. Nat Biotechnol. 2018 Apr;36(4):359–67.	Cow rumen/NZ	Bacteria	Bacillota_A	Clostridia	Lachnospirales	Lachnospiraceae	Eubacterium_Q	Eubacterium_Q ruminantium
hungate1000_149	Eubacterium sp. AB3007	Hungate1000 project collaborators, Seshadri R, Leahy SC, Attwood GT, Teh KH, Lambie SC, et al. Cultivation and sequencing of rumen microbiome members from the Hungate1000 Collection. Nat Biotechnol. 2018 Apr;36(4):359–67.	Cow rumen/NZ	Bacteria	Bacillota_A	Clostridia	Peptostreptococcales	Anaerovoracaceae	Hornefia	Hornefia sp000688015
hungate1000_150	Fibrobacter succinogenes elongatus HM2	Hungate1000 project collaborators, Seshadri R, Leahy SC, Attwood GT, Teh KH, Lambie SC, et al. Cultivation and sequencing of rumen microbiome members from the Hungate1000 Collection. Nat Biotechnol. 2018 Apr;36(4):359–67.	Sheep rumen/USA	Bacteria	Fibrobacterota	Fibrobacteria	Fibrobacterales	Fibrobacteraceae	Fibrobacter	Fibrobacter elongatus
hungate1000_151	Fusobacterium necrophorum HUN048	Hungate1000 project collaborators, Seshadri R, Leahy SC, Attwood GT, Teh KH, Lambie SC, et al. Cultivation and sequencing of rumen microbiome members from the Hungate1000 Collection. Nat Biotechnol. 2018 Apr;36(4):359–67.	Cow rumen/NZ	Bacteria	Fusobacteriota	Fusobacteriia	Fusobacteriales	Fusobacteriaceae	Fusobacterium_C	Fusobacterium_C necrophorum
hungate1000_153	Kandleria vitulina DSM 20405	Hungate1000 project collaborators, Seshadri R, Leahy SC, Attwood GT, Teh KH, Lambie SC, et al. Cultivation and sequencing of rumen microbiome members from the Hungate1000 Collection. Nat Biotechnol. 2018 Apr;36(4):359–67.	Calf rumen/UK	Bacteria	Bacillota	Bacilli	Erysipelotrichales	Coprobacillaceae	Kandleria	Kandleria vitulina
hungate1000_154	Kandleria vitulina KH4T7	Hungate1000 project collaborators, Seshadri R, Leahy SC, Attwood GT, Teh KH, Lambie SC, et al. Cultivation and sequencing of rumen microbiome members from the Hungate1000 Collection. Nat Biotechnol. 2018 Apr;36(4):359–67.	Cow rumen/NZ	Bacteria	Bacillota	Bacilli	Erysipelotrichales	Coprobacillaceae	Kandleria	Kandleria vitulina
hungate1000_155	Kandleria vitulina MC3001	Hungate1000 project collaborators, Seshadri R, Leahy SC, Attwood GT, Teh KH, Lambie SC, et al. Cultivation and sequencing of rumen microbiome members from the Hungate1000 Collection. Nat Biotechnol. 2018 Apr;36(4):359–67.	Cow rumen/NZ	Bacteria	Bacillota	Bacilli	Erysipelotrichales	Coprobacillaceae	Kandleria	Kandleria vitulina
hungate1000_156	Kandleria vitulina S3b	Hungate1000 project collaborators, Seshadri R, Leahy SC, Attwood GT, Teh KH, Lambie SC, et al. Cultivation and sequencing of rumen microbiome members from the Hungate1000 Collection. Nat Biotechnol. 2018 Apr;36(4):359–67.	Sheep rumen/NZ	Bacteria	Bacillota	Bacilli	Erysipelotrichales	Coprobacillaceae	Kandleria	Kandleria vitulina
hungate1000_157	Kandleria vitulina WCC7	Hungate1000 project collaborators, Seshadri R, Leahy SC, Attwood GT, Teh KH, Lambie SC, et al. Cultivation and sequencing of rumen microbiome members from the Hungate1000 Collection. Nat Biotechnol. 2018 Apr;36(4):359–67.	Cow rumen/NZ	Bacteria	Bacillota	Bacilli	Erysipelotrichales	Coprobacillaceae	Kandleria	Kandleria vitulina
hungate1000_158	Kandleria vitulina WCE2011	Hungate1000 project collaborators, Seshadri R, Leahy SC, Attwood GT, Teh KH, Lambie SC, et al. Cultivation and sequencing of rumen microbiome members from the Hungate1000 Collection. Nat Biotechnol. 2018 Apr;36(4):359–67.	Cow rumen/NZ	Bacteria	Bacillota	Bacilli	Erysipelotrichales	Coprobacillaceae	Kandleria	Kandleria vitulina
hungate1000_159	Lachnospiraceae bacterium A10 (version 2)	Hungate1000 project collaborators, Seshadri R, Leahy SC, Attwood GT, Teh KH, Lambie SC, et al. Cultivation and sequencing of rumen microbiome members from the Hungate1000 Collection. Nat Biotechnol. 2018 Apr;36(4):359–67.	Cow rumen/NZ	Bacteria	Bacillota_A	Clostridia	Lachnospirales	Lachnospiraceae	FD2005	FD2005 sp000702525
hungate1000_160	Lachnospiraceae bacterium AB2028	Hungate1000 project collaborators, Seshadri R, Leahy SC, Attwood GT, Teh KH, Lambie SC, et al. Cultivation and sequencing of rumen microbiome members from the Hungate1000 Collection. Nat Biotechnol. 2018 Apr;36(4):359–67.	Cow rumen/NZ	Bacteria	Bacillota_A	Clostridia	Lachnospirales	Lachnospiraceae	NK4A136	NK4A136 sp000621425
hungate1000_161	Lachnospiraceae bacterium AC2012	Hungate1000 project collaborators, Seshadri R, Leahy SC, Attwood GT, Teh KH, Lambie SC, et al. Cultivation and sequencing of rumen microbiome members from the Hungate1000 Collection. Nat Biotechnol. 2018 Apr;36(4):359–67.	Cow rumen/NZ	Bacteria	Bacillota_A	Clostridia	Lachnospirales	Lachnospiraceae	FD2005	FD2005 sp000702525
hungate1000_162	Lachnospiraceae bacterium AC2014	Hungate1000 project collaborators, Seshadri R, Leahy SC, Attwood GT, Teh KH, Lambie SC, et al. Cultivation and sequencing of rumen microbiome members from the Hungate1000 Collection. Nat Biotechnol. 2018 Apr;36(4):359–67.	Cow rumen/NZ	Bacteria	Bacillota_A	Clostridia	Lachnospirales	Lachnospiraceae	Agathobacter	Agathobacter ruminis
hungate1000_163	Lachnospiraceae bacterium AC2028	Hungate1000 project collaborators, Seshadri R, Leahy SC, Attwood GT, Teh KH, Lambie SC, et al. Cultivation and sequencing of rumen microbiome members from the Hungate1000 Collection. Nat Biotechnol. 2018 Apr;36(4):359–67.	Cow rumen/NZ	Bacteria	Bacillota_A	Clostridia	Lachnospirales	Lachnospiraceae	AC2028	AC2028 sp000702685
hungate1000_164	Lachnospiraceae bacterium AC2029	Hungate1000 project collaborators, Seshadri R, Leahy SC, Attwood GT, Teh KH, Lambie SC, et al. Cultivation and sequencing of rumen microbiome members from the Hungate1000 Collection. Nat Biotechnol. 2018 Apr;36(4):359–67.	Cow rumen/NZ	Bacteria	Bacillota_A	Clostridia	Lachnospirales	Lachnospiraceae	Eubacterium_Q	Eubacterium_Q sp000703065
hungate1000_165	Lachnospiraceae bacterium AC2031	Hungate1000 project collaborators, Seshadri R, Leahy SC, Attwood GT, Teh KH, Lambie SC, et al. Cultivation and sequencing of rumen microbiome members from the Hungate1000 Collection. Nat Biotechnol. 2018 Apr;36(4):359–67.	Cow rumen/NZ	Bacteria	Bacillota_A	Clostridia	Lachnospirales	Lachnospiraceae	Eubacterium_Q	Eubacterium_Q sp000687975
hungate1000_166	Lachnospiraceae bacterium AC3007	Hungate1000 project collaborators, Seshadri R, Leahy SC, Attwood GT, Teh KH, Lambie SC, et al. Cultivation and sequencing of rumen microbiome members from the Hungate1000 Collection. Nat Biotechnol. 2018 Apr;36(4):359–67.	Cow rumen/NZ	Bacteria	Bacillota_A	Clostridia	Lachnospirales	Lachnospiraceae	NK4A144	NK4A144 sp000621405
hungate1000_167	Lachnospiraceae bacterium AD3010	Hungate1000 project collaborators, Seshadri R, Leahy SC, Attwood GT, Teh KH, Lambie SC, et al. Cultivation and sequencing of rumen microbiome members from the Hungate1000 Collection. Nat Biotechnol. 2018 Apr;36(4):359–67.	Cow rumen/NZ	Bacteria	Bacillota_A	Clostridia	Lachnospirales	Lachnospiraceae	NK4A144	NK4A144 sp000622025
hungate1000_168	Lachnospiraceae bacterium C10	Hungate1000 project collaborators, Seshadri R, Leahy SC, Attwood GT, Teh KH, Lambie SC, et al. Cultivation and sequencing of rumen microbiome members from the Hungate1000 Collection. Nat Biotechnol. 2018 Apr;36(4):359–67.	Cow rumen/NZ	Bacteria	Bacillota_A	Clostridia	Lachnospirales	Lachnospiraceae	Weimeria	Weimeria sp900100095
hungate1000_169	Lachnospiraceae bacterium C6A11	Hungate1000 project collaborators, Seshadri R, Leahy SC, Attwood GT, Teh KH, Lambie SC, et al. Cultivation and sequencing of rumen microbiome members from the Hungate1000 Collection. Nat Biotechnol. 2018 Apr;36(4):359–67.	Cow rumen/NZ	Bacteria	Bacillota_A	Clostridia	Lachnospirales	Lachnospiraceae	Eubacterium_Q	Eubacterium_Q sp000702245
hungate1000_170	Lachnospiraceae bacterium C7	Hungate1000 project collaborators, Seshadri R, Leahy SC, Attwood GT, Teh KH, Lambie SC, et al. Cultivation and sequencing of rumen microbiome members from the Hungate1000 Collection. Nat Biotechnol. 2018 Apr;36(4):359–67.	Cow rumen/NZ	Bacteria	Bacillota_A	Clostridia	Lachnospirales	Lachnospiraceae	Lachnobacterium	Lachnobacterium sp900113385
hungate1000_171	Lachnospiraceae bacterium FD2005	Hungate1000 project collaborators, Seshadri R, Leahy SC, Attwood GT, Teh KH, Lambie SC, et al. Cultivation and sequencing of rumen microbiome members from the Hungate1000 Collection. Nat Biotechnol. 2018 Apr;36(4):359–67.	Cow rumen/NZ	Bacteria	Bacillota_A	Clostridia	Lachnospirales	Lachnospiraceae	FD2005	FD2005 sp000702525
hungate1000_172	Lachnospiraceae bacterium FE2018	Hungate1000 project collaborators, Seshadri R, Leahy SC, Attwood GT, Teh KH, Lambie SC, et al. Cultivation and sequencing of rumen microbiome members from the Hungate1000 Collection. Nat Biotechnol. 2018 Apr;36(4):359–67.	Cow rumen/NZ	Bacteria	Bacillota_A	Clostridia	Lachnospirales	Lachnospiraceae	Bilifractor	Bilifractor sp000702845
hungate1000_173	Lachnospiraceae bacterium G11	Hungate1000 project collaborators, Seshadri R, Leahy SC, Attwood GT, Teh KH, Lambie SC, et al. Cultivation and sequencing of rumen microbiome members from the Hungate1000 Collection. Nat Biotechnol. 2018 Apr;36(4):359–67.	Cow rumen/Japan	Bacteria	Bacillota_A	Clostridia	Lachnospirales	Lachnospiraceae	G11	G11 sp900103495
hungate1000_174	Lachnospiraceae bacterium G41	Hungate1000 project collaborators, Seshadri R, Leahy SC, Attwood GT, Teh KH, Lambie SC, et al. Cultivation and sequencing of rumen microbiome members from the Hungate1000 Collection. Nat Biotechnol. 2018 Apr;36(4):359–67.	Cow rumen/USA	Bacteria	Bacillota_A	Clostridia	Lachnospirales	Lachnospiraceae	UBA3766	UBA3766 sp900100245
hungate1000_175	Lachnospiraceae bacterium KH1P17	Hungate1000 project collaborators, Seshadri R, Leahy SC, Attwood GT, Teh KH, Lambie SC, et al. Cultivation and sequencing of rumen microbiome members from the Hungate1000 Collection. Nat Biotechnol. 2018 Apr;36(4):359–67.	Cow rumen/NZ	Bacteria	Bacillota_A	Clostridia	Lachnospirales	Lachnospiraceae	NK4A144	NK4A144 sp900168235
hungate1000_176	Lachnospiraceae bacterium KH1T2	Hungate1000 project collaborators, Seshadri R, Leahy SC, Attwood GT, Teh KH, Lambie SC, et al. Cultivation and sequencing of rumen microbiome members from the Hungate1000 Collection. Nat Biotechnol. 2018 Apr;36(4):359–67.	Cow rumen/NZ	Bacteria	Bacillota_A	Clostridia	Lachnospirales	Lachnospiraceae	NK4A144	NK4A144 sp900114405
hungate1000_177	Lachnospiraceae bacterium KHCPX20	Hungate1000 project collaborators, Seshadri R, Leahy SC, Attwood GT, Teh KH, Lambie SC, et al. Cultivation and sequencing of rumen microbiome members from the Hungate1000 Collection. Nat Biotechnol. 2018 Apr;36(4):359–67.	Cow rumen/NZ	Bacteria	Bacillota_A	Clostridia	Lachnospirales	Lachnospiraceae	Weimeria	Weimeria sp900100095
hungate1000_178	Lachnospiraceae bacterium LC2019	Hungate1000 project collaborators, Seshadri R, Leahy SC, Attwood GT, Teh KH, Lambie SC, et al. Cultivation and sequencing of rumen microbiome members from the Hungate1000 Collection. Nat Biotechnol. 2018 Apr;36(4):359–67.	Cow rumen/NZ	Bacteria	Bacillota_A	Clostridia	Lachnospirales	Lachnospiraceae	Eubacterium_Q	Eubacterium_Q sp900199595
hungate1000_179	Lachnospiraceae bacterium MA2020	Hungate1000 project collaborators, Seshadri R, Leahy SC, Attwood GT, Teh KH, Lambie SC, et al. Cultivation and sequencing of rumen microbiome members from the Hungate1000 Collection. Nat Biotechnol. 2018 Apr;36(4):359–67.	Cow rumen/NZ	Bacteria	Bacillota_A	Clostridia	Lachnospirales	Lachnospiraceae	NK4A144	NK4A144 sp000746015
hungate1000_180	Lachnospiraceae bacterium MC2017	Hungate1000 project collaborators, Seshadri R, Leahy SC, Attwood GT, Teh KH, Lambie SC, et al. Cultivation and sequencing of rumen microbiome members from the Hungate1000 Collection. Nat Biotechnol. 2018 Apr;36(4):359–67.	Cow rumen/NZ	Bacteria	Bacillota_A	Clostridia	Lachnospirales	Lachnospiraceae	NK4A144	NK4A144 sp000701625
hungate1000_181	Lachnospiraceae bacterium MD2004	Hungate1000 project collaborators, Seshadri R, Leahy SC, Attwood GT, Teh KH, Lambie SC, et al. Cultivation and sequencing of rumen microbiome members from the Hungate1000 Collection. Nat Biotechnol. 2018 Apr;36(4):359–67.	Cow rumen/NZ	Bacteria	Bacillota_A	Clostridia	Lachnospirales	Lachnospiraceae	FD2005	FD2005 sp000702525
hungate1000_182	Lachnospiraceae bacterium NC2004	Hungate1000 project collaborators, Seshadri R, Leahy SC, Attwood GT, Teh KH, Lambie SC, et al. Cultivation and sequencing of rumen microbiome members from the Hungate1000 Collection. Nat Biotechnol. 2018 Apr;36(4):359–67.	Cow rumen/NZ	Bacteria	Bacillota_A	Clostridia	Lachnospirales	Lachnospiraceae	NC2004	NC2004 sp000621905
hungate1000_183	Lachnospiraceae bacterium NC2008	Hungate1000 project collaborators, Seshadri R, Leahy SC, Attwood GT, Teh KH, Lambie SC, et al. Cultivation and sequencing of rumen microbiome members from the Hungate1000 Collection. Nat Biotechnol. 2018 Apr;36(4):359–67.	Cow rumen/NZ	Bacteria	Bacillota_A	Clostridia	Lachnospirales	Lachnospiraceae	NK4A136	NK4A136 sp000687675
hungate1000_184	Lachnospiraceae bacterium ND2006	Hungate1000 project collaborators, Seshadri R, Leahy SC, Attwood GT, Teh KH, Lambie SC, et al. Cultivation and sequencing of rumen microbiome members from the Hungate1000 Collection. Nat Biotechnol. 2018 Apr;36(4):359–67.	Cow rumen/NZ	Bacteria	Bacillota_A	Clostridia	Lachnospirales	Lachnospiraceae	NK4A144	NK4A144 sp900114405
hungate1000_185	Lachnospiraceae bacterium NE2001	Hungate1000 project collaborators, Seshadri R, Leahy SC, Attwood GT, Teh KH, Lambie SC, et al. Cultivation and sequencing of rumen microbiome members from the Hungate1000 Collection. Nat Biotechnol. 2018 Apr;36(4):359–67.	Cow rumen/NZ	Bacteria	Bacillota_A	Clostridia	Lachnospirales	Lachnospiraceae	Eubacterium_Q	Eubacterium_Q sp900110635
hungate1000_186	Lachnospiraceae bacterium NK3A20	Hungate1000 project collaborators, Seshadri R, Leahy SC, Attwood GT, Teh KH, Lambie SC, et al. Cultivation and sequencing of rumen microbiome members from the Hungate1000 Collection. Nat Biotechnol. 2018 Apr;36(4):359–67.	Sheep rumen/NZ	Bacteria	Bacillota_A	Clostridia	Lachnospirales	Lachnospiraceae	CAG-791	CAG-791 sp900107575
hungate1000_187	Lachnospiraceae bacterium NK4A136	Hungate1000 project collaborators, Seshadri R, Leahy SC, Attwood GT, Teh KH, Lambie SC, et al. Cultivation and sequencing of rumen microbiome members from the Hungate1000 Collection. Nat Biotechnol. 2018 Apr;36(4):359–67.	Sheep rumen/NZ	Bacteria	Bacillota_A	Clostridia	Lachnospirales	Lachnospiraceae	NK4A136	NK4A136 sp000687675
hungate1000_188	Lachnospiraceae bacterium NK4A144	Hungate1000 project collaborators, Seshadri R, Leahy SC, Attwood GT, Teh KH, Lambie SC, et al. Cultivation and sequencing of rumen microbiome members from the Hungate1000 Collection. Nat Biotechnol. 2018 Apr;36(4):359–67.	Sheep rumen/NZ	Bacteria	Bacillota_A	Clostridia	Lachnospirales	Lachnospiraceae	NK4A144	NK4A144 sp000424365
hungate1000_189	Lachnospiraceae bacterium NK4A179	Hungate1000 project collaborators, Seshadri R, Leahy SC, Attwood GT, Teh KH, Lambie SC, et al. Cultivation and sequencing of rumen microbiome members from the Hungate1000 Collection. Nat Biotechnol. 2018 Apr;36(4):359–67.	Sheep rumen/NZ	Bacteria	Bacillota_A	Clostridia	Lachnospirales	Lachnospiraceae	NK4A136	NK4A136 sp000421045
hungate1000_190	Lachnospiraceae bacterium NLAE-zl-G231	Hungate1000 project collaborators, Seshadri R, Leahy SC, Attwood GT, Teh KH, Lambie SC, et al. Cultivation and sequencing of rumen microbiome members from the Hungate1000 Collection. Nat Biotechnol. 2018 Apr;36(4):359–67.	Goat faeces enrichment/USA	Bacteria	Bacillota_A	Clostridia	Lachnospirales	Lachnospiraceae	Eisenbergiella	Eisenbergiella tayi
hungate1000_191	Lachnospiraceae bacterium P6A3	Hungate1000 project collaborators, Seshadri R, Leahy SC, Attwood GT, Teh KH, Lambie SC, et al. Cultivation and sequencing of rumen microbiome members from the Hungate1000 Collection. Nat Biotechnol. 2018 Apr;36(4):359–67.	Cow rumen/NZ	Bacteria	Bacillota_A	Clostridia	Lachnospirales	Lachnospiraceae	AC2028	AC2028 sp000702085
hungate1000_192	Lachnospiraceae bacterium P6B14	Hungate1000 project collaborators, Seshadri R, Leahy SC, Attwood GT, Teh KH, Lambie SC, et al. Cultivation and sequencing of rumen microbiome members from the Hungate1000 Collection. Nat Biotechnol. 2018 Apr;36(4):359–67.	Cow rumen/NZ	Bacteria	Bacillota_A	Clostridia	Lachnospirales	Lachnospiraceae	Eubacterium_F	Eubacterium_F sp000687695
hungate1000_193	Lachnospiraceae bacterium RM5	Hungate1000 project collaborators, Seshadri R, Leahy SC, Attwood GT, Teh KH, Lambie SC, et al. Cultivation and sequencing of rumen microbiome members from the Hungate1000 Collection. Nat Biotechnol. 2018 Apr;36(4):359–67.	Cow rumen/Japan	Bacteria	Bacillota_A	Clostridia	Lachnospirales	Lachnospiraceae	CAG-603	CAG-603 sp900110975
hungate1000_194	Lachnospiraceae bacterium V9D3004	Hungate1000 project collaborators, Seshadri R, Leahy SC, Attwood GT, Teh KH, Lambie SC, et al. Cultivation and sequencing of rumen microbiome members from the Hungate1000 Collection. Nat Biotechnol. 2018 Apr;36(4):359–67.	Cow rumen/NZ	Bacteria	Bacillota_A	Clostridia	Lachnospirales	Lachnospiraceae	V9D3004	V9D3004 sp000621985
hungate1000_195	Lachnospiraceae bacterium XBB1006	Hungate1000 project collaborators, Seshadri R, Leahy SC, Attwood GT, Teh KH, Lambie SC, et al. Cultivation and sequencing of rumen microbiome members from the Hungate1000 Collection. Nat Biotechnol. 2018 Apr;36(4):359–67.	Cow rumen/NZ	Bacteria	Bacillota_A	Clostridia	Lachnospirales	Lachnospiraceae	XBB1006	XBB1006 sp900115795
hungate1000_196	Lachnospiraceae bacterium XBB2008	Hungate1000 project collaborators, Seshadri R, Leahy SC, Attwood GT, Teh KH, Lambie SC, et al. Cultivation and sequencing of rumen microbiome members from the Hungate1000 Collection. Nat Biotechnol. 2018 Apr;36(4):359–67.	Cow rumen/NZ	Bacteria	Bacillota_A	Clostridia	Lachnospirales	Lachnospiraceae	XBB2008	XBB2008 sp900102235
hungate1000_197	Lachnospiraceae bacterium XBD2001	Hungate1000 project collaborators, Seshadri R, Leahy SC, Attwood GT, Teh KH, Lambie SC, et al. Cultivation and sequencing of rumen microbiome members from the Hungate1000 Collection. Nat Biotechnol. 2018 Apr;36(4):359–67.	Cow rumen/NZ	Bacteria	Bacillota_A	Clostridia	Lachnospirales	Lachnospiraceae	XBD2001	XBD2001 sp900116395
hungate1000_198	Lachnospiraceae bacterium XPB1003	Hungate1000 project collaborators, Seshadri R, Leahy SC, Attwood GT, Teh KH, Lambie SC, et al. Cultivation and sequencing of rumen microbiome members from the Hungate1000 Collection. Nat Biotechnol. 2018 Apr;36(4):359–67.	Cow rumen/NZ	Bacteria	Bacillota_A	Clostridia	Lachnospirales	Lachnospiraceae	NK4A136	NK4A136 sp900102065
hungate1000_199	Lachnospiraceae bacterium YSB2008	Hungate1000 project collaborators, Seshadri R, Leahy SC, Attwood GT, Teh KH, Lambie SC, et al. Cultivation and sequencing of rumen microbiome members from the Hungate1000 Collection. Nat Biotechnol. 2018 Apr;36(4):359–67.	Cow rumen/NZ	Bacteria	Bacillota_A	Clostridia	Lachnospirales	Lachnospiraceae	Eubacterium_Q	Eubacterium_Q sp000687655
hungate1000_200	Lachnospiraceae bacterium YSD2013	Hungate1000 project collaborators, Seshadri R, Leahy SC, Attwood GT, Teh KH, Lambie SC, et al. Cultivation and sequencing of rumen microbiome members from the Hungate1000 Collection. Nat Biotechnol. 2018 Apr;36(4):359–67.	Cow rumen/NZ	Bacteria	Bacillota_A	Clostridia	Lachnospirales	Lachnospiraceae	UBA1258	UBA1258 sp900100895
hungate1000_201	Lachnobacterium bovis AE2004	Hungate1000 project collaborators, Seshadri R, Leahy SC, Attwood GT, Teh KH, Lambie SC, et al. Cultivation and sequencing of rumen microbiome members from the Hungate1000 Collection. Nat Biotechnol. 2018 Apr;36(4):359–67.	Cow rumen/NZ	Bacteria	Bacillota_A	Clostridia	Lachnospirales	Lachnospiraceae	Lachnobacterium	Lachnobacterium bovis_A
hungate1000_202	Lachnobacterium bovis C6A12	Hungate1000 project collaborators, Seshadri R, Leahy SC, Attwood GT, Teh KH, Lambie SC, et al. Cultivation and sequencing of rumen microbiome members from the Hungate1000 Collection. Nat Biotechnol. 2018 Apr;36(4):359–67.	Cow rumen/NZ	Bacteria	Bacillota_A	Clostridia	Lachnospirales	Lachnospiraceae	Lachnobacterium	Lachnobacterium bovis_A
hungate1000_203	Lachnobacterium bovis DSM 14045	Hungate1000 project collaborators, Seshadri R, Leahy SC, Attwood GT, Teh KH, Lambie SC, et al. Cultivation and sequencing of rumen microbiome members from the Hungate1000 Collection. Nat Biotechnol. 2018 Apr;36(4):359–67.	Cow rumen/Canada	Bacteria	Bacillota_A	Clostridia	Lachnospirales	Lachnospiraceae	Lachnobacterium	Lachnobacterium bovis
hungate1000_204	Lachnobacterium bovis NK4B19	Hungate1000 project collaborators, Seshadri R, Leahy SC, Attwood GT, Teh KH, Lambie SC, et al. Cultivation and sequencing of rumen microbiome members from the Hungate1000 Collection. Nat Biotechnol. 2018 Apr;36(4):359–67.	Sheep rumen/NZ	Bacteria	Bacillota_A	Clostridia	Lachnospirales	Lachnospiraceae	Lachnobacterium	Lachnobacterium bovis_A
hungate1000_205	Lachnobacterium bovis S1b	Hungate1000 project collaborators, Seshadri R, Leahy SC, Attwood GT, Teh KH, Lambie SC, et al. Cultivation and sequencing of rumen microbiome members from the Hungate1000 Collection. Nat Biotechnol. 2018 Apr;36(4):359–67.	Sheep rumen/NZ	Bacteria	Bacillota_A	Clostridia	Lachnospirales	Lachnospiraceae	Lachnobacterium	Lachnobacterium bovis_A
hungate1000_206	Levilactobacillus brevis AG48	Hungate1000 project collaborators, Seshadri R, Leahy SC, Attwood GT, Teh KH, Lambie SC, et al. Cultivation and sequencing of rumen microbiome members from the Hungate1000 Collection. Nat Biotechnol. 2018 Apr;36(4):359–67.	Sheep rumen/NZ	Bacteria	Bacillota	Bacilli	Lactobacillales	Lactobacillaceae	Levilactobacillus	Levilactobacillus brevis
hungate1000_207	Enterocloster citroniae NLAE-zl-G70	Hungate1000 project collaborators, Seshadri R, Leahy SC, Attwood GT, Teh KH, Lambie SC, et al. Cultivation and sequencing of rumen microbiome members from the Hungate1000 Collection. Nat Biotechnol. 2018 Apr;36(4):359–67.	Goat faeces enrichment/USA	Bacteria	Bacillota_A	Clostridia	Lachnospirales	Lachnospiraceae	Enterocloster	Enterocloster citroniae
hungate1000_208	Enterocloster clostridioformis NLAE-zl-C196	Hungate1000 project collaborators, Seshadri R, Leahy SC, Attwood GT, Teh KH, Lambie SC, et al. Cultivation and sequencing of rumen microbiome members from the Hungate1000 Collection. Nat Biotechnol. 2018 Apr;36(4):359–67.	Cow faeces enrichment/USA	Bacteria	Bacillota_A	Clostridia	Lachnospirales	Lachnospiraceae	Enterocloster	Enterocloster clostridioformis
hungate1000_209	Enterocloster clostridioformis NLAE-zl-G208	Hungate1000 project collaborators, Seshadri R, Leahy SC, Attwood GT, Teh KH, Lambie SC, et al. Cultivation and sequencing of rumen microbiome members from the Hungate1000 Collection. Nat Biotechnol. 2018 Apr;36(4):359–67.	Goat faeces enrichment/USA	Bacteria	Bacillota_A	Clostridia	Lachnospirales	Lachnospiraceae	Enterocloster	Enterocloster clostridioformis
hungate1000_210	Faecalicatena contorta NLAE-zl-C134	Hungate1000 project collaborators, Seshadri R, Leahy SC, Attwood GT, Teh KH, Lambie SC, et al. Cultivation and sequencing of rumen microbiome members from the Hungate1000 Collection. Nat Biotechnol. 2018 Apr;36(4):359–67.	Cow faeces enrichment/USA	Bacteria	Bacillota_A	Clostridia	Lachnospirales	Lachnospiraceae	Muricomes	Muricomes contortus_C
hungate1000_211	Lactococcus garvieae M79	Hungate1000 project collaborators, Seshadri R, Leahy SC, Attwood GT, Teh KH, Lambie SC, et al. Cultivation and sequencing of rumen microbiome members from the Hungate1000 Collection. Nat Biotechnol. 2018 Apr;36(4):359–67.	Camel forestomach/Australia	Bacteria	Bacillota	Bacilli	Lactobacillales	Streptococcaceae	Lactococcus	Lactococcus garvieae
hungate1000_212	Lactococcus lactis lactis 511	Hungate1000 project collaborators, Seshadri R, Leahy SC, Attwood GT, Teh KH, Lambie SC, et al. Cultivation and sequencing of rumen microbiome members from the Hungate1000 Collection. Nat Biotechnol. 2018 Apr;36(4):359–67.	Cow rumen/NZ	Bacteria	Bacillota	Bacilli	Lactobacillales	Streptococcaceae	Lactococcus	Lactococcus lactis
hungate1000_213	Enterocloster lavalensis NLAE-zl-G277	Hungate1000 project collaborators, Seshadri R, Leahy SC, Attwood GT, Teh KH, Lambie SC, et al. Cultivation and sequencing of rumen microbiome members from the Hungate1000 Collection. Nat Biotechnol. 2018 Apr;36(4):359–67.	Goat faeces enrichment/USA	Bacteria	Bacillota_A	Clostridia	Lachnospirales	Lachnospiraceae	Enterocloster	Enterocloster lavalensis
hungate1000_214	Limosilactobacillus mucosae AGR63	Hungate1000 project collaborators, Seshadri R, Leahy SC, Attwood GT, Teh KH, Lambie SC, et al. Cultivation and sequencing of rumen microbiome members from the Hungate1000 Collection. Nat Biotechnol. 2018 Apr;36(4):359–67.	Cow rumen/NZ	Bacteria	Bacillota	Bacilli	Lactobacillales	Lactobacillaceae	Limosilactobacillus	Limosilactobacillus mucosae
hungate1000_215	Limosilactobacillus mucosae KHPC15	Hungate1000 project collaborators, Seshadri R, Leahy SC, Attwood GT, Teh KH, Lambie SC, et al. Cultivation and sequencing of rumen microbiome members from the Hungate1000 Collection. Nat Biotechnol. 2018 Apr;36(4):359–67.	Cow rumen/NZ	Bacteria	Bacillota	Bacilli	Lactobacillales	Lactobacillaceae	Limosilactobacillus	Limosilactobacillus mucosae
hungate1000_216	Limosilactobacillus mucosae KHPX11	Hungate1000 project collaborators, Seshadri R, Leahy SC, Attwood GT, Teh KH, Lambie SC, et al. Cultivation and sequencing of rumen microbiome members from the Hungate1000 Collection. Nat Biotechnol. 2018 Apr;36(4):359–67.	Cow rumen/NZ	Bacteria	Bacillota	Bacilli	Lactobacillales	Lactobacillaceae	Limosilactobacillus	Limosilactobacillus mucosae
hungate1000_217	Limosilactobacillus mucosae WCC8	Hungate1000 project collaborators, Seshadri R, Leahy SC, Attwood GT, Teh KH, Lambie SC, et al. Cultivation and sequencing of rumen microbiome members from the Hungate1000 Collection. Nat Biotechnol. 2018 Apr;36(4):359–67.	Cow rumen/NZ	Bacteria	Bacillota	Bacilli	Lactobacillales	Lactobacillaceae	Limosilactobacillus	Limosilactobacillus mucosae
hungate1000_218	Lachnospira multipara ATCC 19207	Hungate1000 project collaborators, Seshadri R, Leahy SC, Attwood GT, Teh KH, Lambie SC, et al. Cultivation and sequencing of rumen microbiome members from the Hungate1000 Collection. Nat Biotechnol. 2018 Apr;36(4):359–67.	Cow rumen/USA	Bacteria	Bacillota_A	Clostridia	Lachnospirales	Lachnospiraceae	Lachnospira	Lachnospira multipara
hungate1000_219	Lachnospira multipara D15d	Hungate1000 project collaborators, Seshadri R, Leahy SC, Attwood GT, Teh KH, Lambie SC, et al. Cultivation and sequencing of rumen microbiome members from the Hungate1000 Collection. Nat Biotechnol. 2018 Apr;36(4):359–67.	Cow rumen/USA	Bacteria	Bacillota_A	Clostridia	Lachnospirales	Lachnospiraceae	Lachnospira	Lachnospira multipara
hungate1000_220	Lachnospira multipara LB2003	Hungate1000 project collaborators, Seshadri R, Leahy SC, Attwood GT, Teh KH, Lambie SC, et al. Cultivation and sequencing of rumen microbiome members from the Hungate1000 Collection. Nat Biotechnol. 2018 Apr;36(4):359–67.	Cow rumen/NZ	Bacteria	Bacillota_A	Clostridia	Lachnospirales	Lachnospiraceae	Lachnospira	Lachnospira multipara_A
hungate1000_221	Lachnospira multipara MC2003	Hungate1000 project collaborators, Seshadri R, Leahy SC, Attwood GT, Teh KH, Lambie SC, et al. Cultivation and sequencing of rumen microbiome members from the Hungate1000 Collection. Nat Biotechnol. 2018 Apr;36(4):359–67.	Cow rumen/NZ	Bacteria	Bacillota_A	Clostridia	Lachnospirales	Lachnospiraceae	Lachnospira	Lachnospira multipara_A
hungate1000_222	Faecalicatena orotica NLAE-zl-C242	Hungate1000 project collaborators, Seshadri R, Leahy SC, Attwood GT, Teh KH, Lambie SC, et al. Cultivation and sequencing of rumen microbiome members from the Hungate1000 Collection. Nat Biotechnol. 2018 Apr;36(4):359–67.	Cow faeces enrichment/USA	Bacteria	Bacillota_A	Clostridia	Lachnospirales	Lachnospiraceae	Muricomes	Muricomes oroticus
hungate1000_223	Lachnospira pectinoschiza M83	Hungate1000 project collaborators, Seshadri R, Leahy SC, Attwood GT, Teh KH, Lambie SC, et al. Cultivation and sequencing of rumen microbiome members from the Hungate1000 Collection. Nat Biotechnol. 2018 Apr;36(4):359–67.	Camel forestomach/Australia	Bacteria	Bacillota_A	Clostridia	Lachnospirales	Lachnospiraceae	Lachnospira	Lachnospira pectinoschiza_B
hungate1000_224	Lactiplantibacillus plantarum AG30	Hungate1000 project collaborators, Seshadri R, Leahy SC, Attwood GT, Teh KH, Lambie SC, et al. Cultivation and sequencing of rumen microbiome members from the Hungate1000 Collection. Nat Biotechnol. 2018 Apr;36(4):359–67.	Sheep rumen/NZ	Bacteria	Bacillota	Bacilli	Lactobacillales	Lactobacillaceae	Lactiplantibacillus	Lactiplantibacillus plantarum
hungate1000_225	Ligilactobacillus ruminis DSM 20403	Hungate1000 project collaborators, Seshadri R, Leahy SC, Attwood GT, Teh KH, Lambie SC, et al. Cultivation and sequencing of rumen microbiome members from the Hungate1000 Collection. Nat Biotechnol. 2018 Apr;36(4):359–67.	Cow rumen/UK	Bacteria	Bacillota	Bacilli	Lactobacillales	Lactobacillaceae	Ligilactobacillus	Ligilactobacillus ruminis
hungate1000_226	Ligilactobacillus ruminis WC1T17	Hungate1000 project collaborators, Seshadri R, Leahy SC, Attwood GT, Teh KH, Lambie SC, et al. Cultivation and sequencing of rumen microbiome members from the Hungate1000 Collection. Nat Biotechnol. 2018 Apr;36(4):359–67.	Cow rumen/NZ	Bacteria	Bacillota	Bacilli	Lactobacillales	Lactobacillaceae	Ligilactobacillus	Ligilactobacillus ruminis_A
hungate1000_227	Megasphaera elsdenii J1	Hungate1000 project collaborators, Seshadri R, Leahy SC, Attwood GT, Teh KH, Lambie SC, et al. Cultivation and sequencing of rumen microbiome members from the Hungate1000 Collection. Nat Biotechnol. 2018 Apr;36(4):359–67.	Sheep rumen/UK	Bacteria	Bacillota_C	Negativicutes	Veillonellales	Megasphaeraceae	Megasphaera	Megasphaera elsdenii
hungate1000_228	Megasphaera elsdenii T81	Hungate1000 project collaborators, Seshadri R, Leahy SC, Attwood GT, Teh KH, Lambie SC, et al. Cultivation and sequencing of rumen microbiome members from the Hungate1000 Collection. Nat Biotechnol. 2018 Apr;36(4):359–67.	Cow rumen/USA	Bacteria	Bacillota_C	Negativicutes	Veillonellales	Megasphaeraceae	Megasphaera	Megasphaera elsdenii
hungate1000_229	Megasphaera elsdenii YE34	Hungate1000 project collaborators, Seshadri R, Leahy SC, Attwood GT, Teh KH, Lambie SC, et al. Cultivation and sequencing of rumen microbiome members from the Hungate1000 Collection. Nat Biotechnol. 2018 Apr;36(4):359–67.	Cow rumen/Australia	Bacteria	Bacillota_C	Negativicutes	Veillonellales	Megasphaeraceae	Megasphaera	Megasphaera elsdenii
hungate1000_230	Megamonas sp. Calf98-2	Hungate1000 project collaborators, Seshadri R, Leahy SC, Attwood GT, Teh KH, Lambie SC, et al. Cultivation and sequencing of rumen microbiome members from the Hungate1000 Collection. Nat Biotechnol. 2018 Apr;36(4):359–67.	Calf faeces/NZ	Bacteria	Bacillota_C	Negativicutes	Selenomonadales	Selenomonadaceae	Megamonas	Megamonas funiformis
hungate1000_231	Methanobrevibacter gottschalkii DSM 11978	Hungate1000 project collaborators, Seshadri R, Leahy SC, Attwood GT, Teh KH, Lambie SC, et al. Cultivation and sequencing of rumen microbiome members from the Hungate1000 Collection. Nat Biotechnol. 2018 Apr;36(4):359–67.	Pig faeces/USA	Archaea	Methanobacteriota	Methanobacteria	Methanobacteriales	Methanobacteriaceae	Methanobrevibacter_A	Methanobrevibacter_A gottschalkii
hungate1000_232	Methanobrevibacter millerae DSM 16643	Hungate1000 project collaborators, Seshadri R, Leahy SC, Attwood GT, Teh KH, Lambie SC, et al. Cultivation and sequencing of rumen microbiome members from the Hungate1000 Collection. Nat Biotechnol. 2018 Apr;36(4):359–67.	Cow rumen/Australia	Archaea	Methanobacteriota	Methanobacteria	Methanobacteriales	Methanobacteriaceae	Methanobrevibacter_A	Methanobrevibacter_A millerae
hungate1000_233	Methanomicrobium mobile DSM 1539	Hungate1000 project collaborators, Seshadri R, Leahy SC, Attwood GT, Teh KH, Lambie SC, et al. Cultivation and sequencing of rumen microbiome members from the Hungate1000 Collection. Nat Biotechnol. 2018 Apr;36(4):359–67.	Cow rumen/USA	Archaea	Halobacteriota	Methanomicrobia	Methanomicrobiales	Methanomicrobiaceae	Methanomicrobium	Methanomicrobium mobile
hungate1000_234	Methanobrevibacter olleyae DSM 16632	Hungate1000 project collaborators, Seshadri R, Leahy SC, Attwood GT, Teh KH, Lambie SC, et al. Cultivation and sequencing of rumen microbiome members from the Hungate1000 Collection. Nat Biotechnol. 2018 Apr;36(4):359–67.	Sheep rumen/Australia	Archaea	Methanobacteriota	Methanobacteria	Methanobacteriales	Methanobacteriaceae	Methanobrevibacter	Methanobrevibacter olleyae
hungate1000_235	Methanosarcina sp. DSM 11855	Hungate1000 project collaborators, Seshadri R, Leahy SC, Attwood GT, Teh KH, Lambie SC, et al. Cultivation and sequencing of rumen microbiome members from the Hungate1000 Collection. Nat Biotechnol. 2018 Apr;36(4):359–67.	Sheep rumen/Germany	Archaea	Halobacteriota	Methanosarcinia	Methanosarcinales	Methanosarcinaceae	Methanosarcina	Methanosarcina thermophila
hungate1000_236	Methanobrevibacter wolinii SH	Hungate1000 project collaborators, Seshadri R, Leahy SC, Attwood GT, Teh KH, Lambie SC, et al. Cultivation and sequencing of rumen microbiome members from the Hungate1000 Collection. Nat Biotechnol. 2018 Apr;36(4):359–67.	Sheep faeces/USA	Archaea	Methanobacteriota	Methanobacteria	Methanobacteriales	Methanobacteriaceae	Methanobrevibacter_B	Methanobrevibacter_B wolinii
hungate1000_237	Micrococcineae bacterium KH10	Hungate1000 project collaborators, Seshadri R, Leahy SC, Attwood GT, Teh KH, Lambie SC, et al. Cultivation and sequencing of rumen microbiome members from the Hungate1000 Collection. Nat Biotechnol. 2018 Apr;36(4):359–67.	Cow rumen/NZ	Bacteria	Actinomycetota	Actinomycetia	Actinomycetales	Cellulomonadaceae	Rarobacter	Rarobacter sp900188465
hungate1000_238	Micrococcus luteus VTM4R57	Hungate1000 project collaborators, Seshadri R, Leahy SC, Attwood GT, Teh KH, Lambie SC, et al. Cultivation and sequencing of rumen microbiome members from the Hungate1000 Collection. Nat Biotechnol. 2018 Apr;36(4):359–67.	Moose rumen/USA	Bacteria	Actinomycetota	Actinomycetia	Actinomycetales	Micrococcaceae	Micrococcus	Micrococcus luteus
hungate1000_239	Mitsuokella jalaludinii DSM 13811	Hungate1000 project collaborators, Seshadri R, Leahy SC, Attwood GT, Teh KH, Lambie SC, et al. Cultivation and sequencing of rumen microbiome members from the Hungate1000 Collection. Nat Biotechnol. 2018 Apr;36(4):359–67.	Cow rumen/Malaysia	Bacteria	Bacillota_C	Negativicutes	Selenomonadales	Selenomonadaceae	Mitsuokella	Mitsuokella jalaludinii
hungate1000_240	Morganella morganii NLAE-zl-C84	Hungate1000 project collaborators, Seshadri R, Leahy SC, Attwood GT, Teh KH, Lambie SC, et al. Cultivation and sequencing of rumen microbiome members from the Hungate1000 Collection. Nat Biotechnol. 2018 Apr;36(4):359–67.	Cow faeces enrichment/USA	Bacteria	Pseudomonadota	Gammaproteobacteria	Enterobacterales	Enterobacteriaceae	Morganella	Morganella morganii
hungate1000_241	Olsenella sp. KH2P3	Hungate1000 project collaborators, Seshadri R, Leahy SC, Attwood GT, Teh KH, Lambie SC, et al. Cultivation and sequencing of rumen microbiome members from the Hungate1000 Collection. Nat Biotechnol. 2018 Apr;36(4):359–67.	Cow rumen/NZ	Bacteria	Actinomycetota	Coriobacteriia	Coriobacteriales	Atopobiaceae	Tractidigestivibacter	Tractidigestivibacter sp900119625
hungate1000_242	Olsenella sp. KH3B4	Hungate1000 project collaborators, Seshadri R, Leahy SC, Attwood GT, Teh KH, Lambie SC, et al. Cultivation and sequencing of rumen microbiome members from the Hungate1000 Collection. Nat Biotechnol. 2018 Apr;36(4):359–67.	Cow rumen/NZ	Bacteria	Actinomycetota	Coriobacteriia	Coriobacteriales	Atopobiaceae	Tractidigestivibacter	Tractidigestivibacter sp900111695
hungate1000_243	Parafannyhessea umbonata DSM 22619	Hungate1000 project collaborators, Seshadri R, Leahy SC, Attwood GT, Teh KH, Lambie SC, et al. Cultivation and sequencing of rumen microbiome members from the Hungate1000 Collection. Nat Biotechnol. 2018 Apr;36(4):359–67.	Sheep rumen/UK	Bacteria	Actinomycetota	Coriobacteriia	Coriobacteriales	Atopobiaceae	Parafannyhessea	Parafannyhessea umbonata
hungate1000_244	Parafannyhessea umbonata KHGC19	Hungate1000 project collaborators, Seshadri R, Leahy SC, Attwood GT, Teh KH, Lambie SC, et al. Cultivation and sequencing of rumen microbiome members from the Hungate1000 Collection. Nat Biotechnol. 2018 Apr;36(4):359–67.	Cow rumen/NZ	Bacteria	Actinomycetota	Coriobacteriia	Coriobacteriales	Atopobiaceae	Parafannyhessea	Parafannyhessea umbonata_A
hungate1000_245	Parafannyhessea umbonata WCP15	Hungate1000 project collaborators, Seshadri R, Leahy SC, Attwood GT, Teh KH, Lambie SC, et al. Cultivation and sequencing of rumen microbiome members from the Hungate1000 Collection. Nat Biotechnol. 2018 Apr;36(4):359–67.	Cow rumen/NZ	Bacteria	Actinomycetota	Coriobacteriia	Coriobacteriales	Atopobiaceae	Parafannyhessea	Parafannyhessea umbonata_A
hungate1000_246	Oribacterium sp. FC2011	Hungate1000 project collaborators, Seshadri R, Leahy SC, Attwood GT, Teh KH, Lambie SC, et al. Cultivation and sequencing of rumen microbiome members from the Hungate1000 Collection. Nat Biotechnol. 2018 Apr;36(4):359–67.	Cow rumen/NZ	Bacteria	Bacillota_A	Clostridia	Lachnospirales	Lachnospiraceae	Oribacterium	Oribacterium sp900107835
hungate1000_247	Oribacterium sp. KHPX15	Hungate1000 project collaborators, Seshadri R, Leahy SC, Attwood GT, Teh KH, Lambie SC, et al. Cultivation and sequencing of rumen microbiome members from the Hungate1000 Collection. Nat Biotechnol. 2018 Apr;36(4):359–67.	Cow rumen/NZ	Bacteria	Bacillota_A	Clostridia	Lachnospirales	Lachnospiraceae	Oribacterium	Oribacterium sp900107835
hungate1000_248	Oribacterium sp. NK2B42	Hungate1000 project collaborators, Seshadri R, Leahy SC, Attwood GT, Teh KH, Lambie SC, et al. Cultivation and sequencing of rumen microbiome members from the Hungate1000 Collection. Nat Biotechnol. 2018 Apr;36(4):359–67.	Sheep rumen/NZ	Bacteria	Bacillota_A	Clostridia	Lachnospirales	Lachnospiraceae	Oribacterium	Oribacterium sp000424445
hungate1000_249	Oribacterium sp. P6A1	Hungate1000 project collaborators, Seshadri R, Leahy SC, Attwood GT, Teh KH, Lambie SC, et al. Cultivation and sequencing of rumen microbiome members from the Hungate1000 Collection. Nat Biotechnol. 2018 Apr;36(4):359–67.	Cow rumen/NZ	Bacteria	Bacillota_A	Clostridia	Lachnospirales	Lachnospiraceae	Oribacterium	Oribacterium sp000702885
hungate1000_250	Oribacterium sp. WCC10	Hungate1000 project collaborators, Seshadri R, Leahy SC, Attwood GT, Teh KH, Lambie SC, et al. Cultivation and sequencing of rumen microbiome members from the Hungate1000 Collection. Nat Biotechnol. 2018 Apr;36(4):359–67.	Cow rumen/NZ	Bacteria	Bacillota_A	Clostridia	Lachnospirales	Lachnospiraceae	Oribacterium	Oribacterium sp900113415
hungate1000_251	Oscillibacter sp. PC13	Hungate1000 project collaborators, Seshadri R, Leahy SC, Attwood GT, Teh KH, Lambie SC, et al. Cultivation and sequencing of rumen microbiome members from the Hungate1000 Collection. Nat Biotechnol. 2018 Apr;36(4):359–67.	Sheep rumen/Australia	Bacteria	Bacillota_A	Clostridia	Oscillospirales	Oscillospiraceae	Dysosmobacter	Dysosmobacter sp900115635
hungate1000_252	Pediococcus acidilactici AGR20	Hungate1000 project collaborators, Seshadri R, Leahy SC, Attwood GT, Teh KH, Lambie SC, et al. Cultivation and sequencing of rumen microbiome members from the Hungate1000 Collection. Nat Biotechnol. 2018 Apr;36(4):359–67.	Sheep rumen/NZ	Bacteria	Bacillota	Bacilli	Lactobacillales	Lactobacillaceae	Pediococcus	Pediococcus acidilactici
hungate1000_253	Peptostreptococcus anaerobius C	Hungate1000 project collaborators, Seshadri R, Leahy SC, Attwood GT, Teh KH, Lambie SC, et al. Cultivation and sequencing of rumen microbiome members from the Hungate1000 Collection. Nat Biotechnol. 2018 Apr;36(4):359–67.	Cow rumen/USA	Bacteria	Bacillota_A	Clostridia	Peptostreptococcales	Peptostreptococcaceae	Peptostreptococcus	Peptostreptococcus anaerobius
hungate1000_254	Peptostreptococcaceae bacterium pGA-8	Hungate1000 project collaborators, Seshadri R, Leahy SC, Attwood GT, Teh KH, Lambie SC, et al. Cultivation and sequencing of rumen microbiome members from the Hungate1000 Collection. Nat Biotechnol. 2018 Apr;36(4):359–67.	Cow rumen/NZ	Bacteria	Bacillota_A	Clostridia	Peptostreptococcales	Anaerovoracaceae	S5-A14a	S5-A14a sp900112915
hungate1000_255	Peptostreptococcaceae bacterium VA2	Hungate1000 project collaborators, Seshadri R, Leahy SC, Attwood GT, Teh KH, Lambie SC, et al. Cultivation and sequencing of rumen microbiome members from the Hungate1000 Collection. Nat Biotechnol. 2018 Apr;36(4):359–67.	Deer faeces/NZ	Bacteria	Bacillota_A	Clostridia	Peptostreptococcales	Peptostreptococcaceae	Romboutsia_D	Romboutsia_D sp000686145
hungate1000_256	Peptostreptococcus russellii Calf135	Hungate1000 project collaborators, Seshadri R, Leahy SC, Attwood GT, Teh KH, Lambie SC, et al. Cultivation and sequencing of rumen microbiome members from the Hungate1000 Collection. Nat Biotechnol. 2018 Apr;36(4):359–67.	Calf faeces/NZ	Bacteria	Bacillota_A	Clostridia	Peptostreptococcales	Peptostreptococcaceae	Peptostreptococcus	Peptostreptococcus russellii_A
hungate1000_257	Peptostreptococcus sp. D1	Hungate1000 project collaborators, Seshadri R, Leahy SC, Attwood GT, Teh KH, Lambie SC, et al. Cultivation and sequencing of rumen microbiome members from the Hungate1000 Collection. Nat Biotechnol. 2018 Apr;36(4):359–67.	Deer rumen/NZ	Bacteria	Bacillota_A	Clostridia	Peptostreptococcales	Peptostreptococcaceae	Peptostreptococcus	Peptostreptococcus sp900112955
hungate1000_258	Porphyromonadaceae bacterium KH3CP3RA	Hungate1000 project collaborators, Seshadri R, Leahy SC, Attwood GT, Teh KH, Lambie SC, et al. Cultivation and sequencing of rumen microbiome members from the Hungate1000 Collection. Nat Biotechnol. 2018 Apr;36(4):359–67.	Cow rumen/NZ	Bacteria	Bacteroidota	Bacteroidia	Bacteroidales	Dysgonomonadaceae	Proteiniphilum	Proteiniphilum acetatigenes
hungate1000_259	Porphyromonadaceae bacterium KH3R12	Hungate1000 project collaborators, Seshadri R, Leahy SC, Attwood GT, Teh KH, Lambie SC, et al. Cultivation and sequencing of rumen microbiome members from the Hungate1000 Collection. Nat Biotechnol. 2018 Apr;36(4):359–67.	Cow rumen/NZ	Bacteria	Bacteroidota	Bacteroidia	Bacteroidales	Dysgonomonadaceae	Proteiniphilum	Proteiniphilum saccharofermentans
hungate1000_260	Porphyromonadaceae bacterium KHP3R9	Hungate1000 project collaborators, Seshadri R, Leahy SC, Attwood GT, Teh KH, Lambie SC, et al. Cultivation and sequencing of rumen microbiome members from the Hungate1000 Collection. Nat Biotechnol. 2018 Apr;36(4):359–67.	Cow rumen/NZ	Bacteria	Bacteroidota	Bacteroidia	Bacteroidales	Dysgonomonadaceae	Petrimonas	Petrimonas mucosa
hungate1000_261	Porphyromonadaceae bacterium NLAE-zl-C104	Hungate1000 project collaborators, Seshadri R, Leahy SC, Attwood GT, Teh KH, Lambie SC, et al. Cultivation and sequencing of rumen microbiome members from the Hungate1000 Collection. Nat Biotechnol. 2018 Apr;36(4):359–67.	Cow faeces enrichment/USA	Bacteria	Bacteroidota	Bacteroidia	Bacteroidales	Dysgonomonadaceae	Proteiniphilum	Proteiniphilum saccharofermentans
hungate1000_262	Prevotellaceae bacterium HUN156	Hungate1000 project collaborators, Seshadri R, Leahy SC, Attwood GT, Teh KH, Lambie SC, et al. Cultivation and sequencing of rumen microbiome members from the Hungate1000 Collection. Nat Biotechnol. 2018 Apr;36(4):359–67.	Cow rumen/NZ	Bacteria	Bacteroidota	Bacteroidia	Bacteroidales	Bacteroidaceae	Prevotella	Prevotella sp900119285
hungate1000_263	Prevotellaceae bacterium KH2P17	Hungate1000 project collaborators, Seshadri R, Leahy SC, Attwood GT, Teh KH, Lambie SC, et al. Cultivation and sequencing of rumen microbiome members from the Hungate1000 Collection. Nat Biotechnol. 2018 Apr;36(4):359–67.	Cow rumen/NZ	Bacteria	Bacteroidota	Bacteroidia	Bacteroidales	Bacteroidaceae	Prevotella	Prevotella sp900199655
hungate1000_264	Prevotellaceae bacterium MN60	Hungate1000 project collaborators, Seshadri R, Leahy SC, Attwood GT, Teh KH, Lambie SC, et al. Cultivation and sequencing of rumen microbiome members from the Hungate1000 Collection. Nat Biotechnol. 2018 Apr;36(4):359–67.	Sheep rumen/Japan	Bacteria	Bacteroidota	Bacteroidia	Bacteroidales	Bacteroidaceae	Prevotella	Prevotella sp900199555
hungate1000_265	Prevotella brevis P6B11	Hungate1000 project collaborators, Seshadri R, Leahy SC, Attwood GT, Teh KH, Lambie SC, et al. Cultivation and sequencing of rumen microbiome members from the Hungate1000 Collection. Nat Biotechnol. 2018 Apr;36(4):359–67.	Cow rumen/NZ	Bacteria	Bacteroidota	Bacteroidia	Bacteroidales	Bacteroidaceae	Prevotella	Prevotella brevis
hungate1000_266	Prevotella bryantii C21a	Hungate1000 project collaborators, Seshadri R, Leahy SC, Attwood GT, Teh KH, Lambie SC, et al. Cultivation and sequencing of rumen microbiome members from the Hungate1000 Collection. Nat Biotechnol. 2018 Apr;36(4):359–67.	Cow rumen/NZ	Bacteria	Bacteroidota	Bacteroidia	Bacteroidales	Bacteroidaceae	Prevotella	Prevotella bryantii
hungate1000_267	Prevotella bryantii FB3001	Hungate1000 project collaborators, Seshadri R, Leahy SC, Attwood GT, Teh KH, Lambie SC, et al. Cultivation and sequencing of rumen microbiome members from the Hungate1000 Collection. Nat Biotechnol. 2018 Apr;36(4):359–67.	Cow rumen/NZ	Bacteria	Bacteroidota	Bacteroidia	Bacteroidales	Bacteroidaceae	Prevotella	Prevotella bryantii
hungate1000_268	Prevotella bryantii KHPX14	Hungate1000 project collaborators, Seshadri R, Leahy SC, Attwood GT, Teh KH, Lambie SC, et al. Cultivation and sequencing of rumen microbiome members from the Hungate1000 Collection. Nat Biotechnol. 2018 Apr;36(4):359–67.	Cow rumen/NZ	Bacteria	Bacteroidota	Bacteroidia	Bacteroidales	Bacteroidaceae	Prevotella	Prevotella bryantii
hungate1000_269	Prevotella ruminicola AR32	Hungate1000 project collaborators, Seshadri R, Leahy SC, Attwood GT, Teh KH, Lambie SC, et al. Cultivation and sequencing of rumen microbiome members from the Hungate1000 Collection. Nat Biotechnol. 2018 Apr;36(4):359–67.	Sheep rumen/Australia	Bacteria	Bacteroidota	Bacteroidia	Bacteroidales	Bacteroidaceae	Prevotella	Prevotella sp900109055
hungate1000_270	Prevotella ruminicola BPI-162	Hungate1000 project collaborators, Seshadri R, Leahy SC, Attwood GT, Teh KH, Lambie SC, et al. Cultivation and sequencing of rumen microbiome members from the Hungate1000 Collection. Nat Biotechnol. 2018 Apr;36(4):359–67.	Sheep rumen/Japan	Bacteria	Bacteroidota	Bacteroidia	Bacteroidales	Bacteroidaceae	Prevotella	Prevotella ruminicola
hungate1000_271	Prevotella ruminicola BPI-34	Hungate1000 project collaborators, Seshadri R, Leahy SC, Attwood GT, Teh KH, Lambie SC, et al. Cultivation and sequencing of rumen microbiome members from the Hungate1000 Collection. Nat Biotechnol. 2018 Apr;36(4):359–67.	Sheep rumen/Japan	Bacteria	Bacteroidota	Bacteroidia	Bacteroidales	Bacteroidaceae	Prevotella	Prevotella ruminicola
hungate1000_272	Prevotella ruminicola D31d	Hungate1000 project collaborators, Seshadri R, Leahy SC, Attwood GT, Teh KH, Lambie SC, et al. Cultivation and sequencing of rumen microbiome members from the Hungate1000 Collection. Nat Biotechnol. 2018 Apr;36(4):359–67.	Cow rumen/USA	Bacteria	Bacteroidota	Bacteroidia	Bacteroidales	Bacteroidaceae	Prevotella	Prevotella ruminicola_C
hungate1000_273	Prevotella ruminicola Ga6B6	Hungate1000 project collaborators, Seshadri R, Leahy SC, Attwood GT, Teh KH, Lambie SC, et al. Cultivation and sequencing of rumen microbiome members from the Hungate1000 Collection. Nat Biotechnol. 2018 Apr;36(4):359–67.	Cow rumen/NZ	Bacteria	Bacteroidota	Bacteroidia	Bacteroidales	Bacteroidaceae	Prevotella	Prevotella ruminicola_B
hungate1000_274	Prevotella ruminicola KHT3	Hungate1000 project collaborators, Seshadri R, Leahy SC, Attwood GT, Teh KH, Lambie SC, et al. Cultivation and sequencing of rumen microbiome members from the Hungate1000 Collection. Nat Biotechnol. 2018 Apr;36(4):359–67.	Cow rumen/NZ	Bacteria	Bacteroidota	Bacteroidia	Bacteroidales	Bacteroidaceae	Prevotella	Prevotella ruminicola_A
hungate1000_275	Prevotella sp. AGR2160	Hungate1000 project collaborators, Seshadri R, Leahy SC, Attwood GT, Teh KH, Lambie SC, et al. Cultivation and sequencing of rumen microbiome members from the Hungate1000 Collection. Nat Biotechnol. 2018 Apr;36(4):359–67.	Calf faeces/NZ	Bacteria	Bacteroidota	Bacteroidia	Bacteroidales	Bacteroidaceae	Prevotella	Prevotella sp000424185
hungate1000_276	Prevotella sp. BP1-145	Hungate1000 project collaborators, Seshadri R, Leahy SC, Attwood GT, Teh KH, Lambie SC, et al. Cultivation and sequencing of rumen microbiome members from the Hungate1000 Collection. Nat Biotechnol. 2018 Apr;36(4):359–67.	Sheep rumen/Japan	Bacteria	Bacteroidota	Bacteroidia	Bacteroidales	Bacteroidaceae	Prevotella	Prevotella sp900100635
hungate1000_277	Prevotella sp. BP1-148	Hungate1000 project collaborators, Seshadri R, Leahy SC, Attwood GT, Teh KH, Lambie SC, et al. Cultivation and sequencing of rumen microbiome members from the Hungate1000 Collection. Nat Biotechnol. 2018 Apr;36(4):359–67.	Sheep rumen/Japan	Bacteria	Bacteroidota	Bacteroidia	Bacteroidales	Bacteroidaceae	Prevotella	Prevotella sp900100635
hungate1000_278	Prevotella sp. FD3004	Hungate1000 project collaborators, Seshadri R, Leahy SC, Attwood GT, Teh KH, Lambie SC, et al. Cultivation and sequencing of rumen microbiome members from the Hungate1000 Collection. Nat Biotechnol. 2018 Apr;36(4):359–67.	Cow rumen/NZ	Bacteria	Bacteroidota	Bacteroidia	Bacteroidales	Bacteroidaceae	Prevotella	Prevotella sp900109055
hungate1000_279	Prevotella sp. HUN102	Hungate1000 project collaborators, Seshadri R, Leahy SC, Attwood GT, Teh KH, Lambie SC, et al. Cultivation and sequencing of rumen microbiome members from the Hungate1000 Collection. Nat Biotechnol. 2018 Apr;36(4):359–67.	Cow rumen/NZ	Bacteria	Bacteroidota	Bacteroidia	Bacteroidales	Bacteroidaceae	Prevotella	Prevotella sp000688375
hungate1000_280	Prevotella sp. KH1P2	Hungate1000 project collaborators, Seshadri R, Leahy SC, Attwood GT, Teh KH, Lambie SC, et al. Cultivation and sequencing of rumen microbiome members from the Hungate1000 Collection. Nat Biotechnol. 2018 Apr;36(4):359–67.	Cow rumen/NZ	Bacteria	Bacteroidota	Bacteroidia	Bacteroidales	Bacteroidaceae	Prevotella	Prevotella sp900199655
hungate1000_281	Prevotella sp. KH2C16	Hungate1000 project collaborators, Seshadri R, Leahy SC, Attwood GT, Teh KH, Lambie SC, et al. Cultivation and sequencing of rumen microbiome members from the Hungate1000 Collection. Nat Biotechnol. 2018 Apr;36(4):359–67.	Cow rumen/NZ	Bacteria	Bacteroidota	Bacteroidia	Bacteroidales	Bacteroidaceae	Prevotella	Prevotella sp900113305
hungate1000_282	Prevotella sp. KHP1	Hungate1000 project collaborators, Seshadri R, Leahy SC, Attwood GT, Teh KH, Lambie SC, et al. Cultivation and sequencing of rumen microbiome members from the Hungate1000 Collection. Nat Biotechnol. 2018 Apr;36(4):359–67.	Cow rumen/NZ	Bacteria	Bacteroidota	Bacteroidia	Bacteroidales	Bacteroidaceae	Prevotella	Prevotella ruminicola
hungate1000_283	Prevotella sp. KHP7	Hungate1000 project collaborators, Seshadri R, Leahy SC, Attwood GT, Teh KH, Lambie SC, et al. Cultivation and sequencing of rumen microbiome members from the Hungate1000 Collection. Nat Biotechnol. 2018 Apr;36(4):359–67.	Cow rumen/NZ	Bacteria	Bacteroidota	Bacteroidia	Bacteroidales	Bacteroidaceae	Prevotella	Prevotella sp900109055
hungate1000_284	Prevotella sp. LC2012	Hungate1000 project collaborators, Seshadri R, Leahy SC, Attwood GT, Teh KH, Lambie SC, et al. Cultivation and sequencing of rumen microbiome members from the Hungate1000 Collection. Nat Biotechnol. 2018 Apr;36(4):359–67.	Cow rumen/NZ	Bacteria	Bacteroidota	Bacteroidia	Bacteroidales	Bacteroidaceae	Prevotella	Prevotella sp900110895
hungate1000_285	Prevotella sp. MA2016	Hungate1000 project collaborators, Seshadri R, Leahy SC, Attwood GT, Teh KH, Lambie SC, et al. Cultivation and sequencing of rumen microbiome members from the Hungate1000 Collection. Nat Biotechnol. 2018 Apr;36(4):359–67.	Cow rumen/NZ	Bacteria	Bacteroidota	Bacteroidia	Bacteroidales	Bacteroidaceae	Prevotella	Prevotella sp000619825
hungate1000_286	Prevotella sp. NE3005	Hungate1000 project collaborators, Seshadri R, Leahy SC, Attwood GT, Teh KH, Lambie SC, et al. Cultivation and sequencing of rumen microbiome members from the Hungate1000 Collection. Nat Biotechnol. 2018 Apr;36(4):359–67.	Cow rumen/NZ	Bacteria	Bacteroidota	Bacteroidia	Bacteroidales	Bacteroidaceae	Prevotella	Prevotella sp900110085
hungate1000_287	Prevotella sp. P6B1	Hungate1000 project collaborators, Seshadri R, Leahy SC, Attwood GT, Teh KH, Lambie SC, et al. Cultivation and sequencing of rumen microbiome members from the Hungate1000 Collection. Nat Biotechnol. 2018 Apr;36(4):359–67.	Cow rumen/NZ	Bacteria	Bacteroidota	Bacteroidia	Bacteroidales	Bacteroidaceae	Prevotella	Prevotella sp000702825
hungate1000_288	Prevotella sp. P6B4	Hungate1000 project collaborators, Seshadri R, Leahy SC, Attwood GT, Teh KH, Lambie SC, et al. Cultivation and sequencing of rumen microbiome members from the Hungate1000 Collection. Nat Biotechnol. 2018 Apr;36(4):359–67.	Cow rumen/NZ	Bacteria	Bacteroidota	Bacteroidia	Bacteroidales	Bacteroidaceae	Prevotella	Prevotella sp000702825
hungate1000_289	Prevotella aff. ruminicola Tc2-24	Hungate1000 project collaborators, Seshadri R, Leahy SC, Attwood GT, Teh KH, Lambie SC, et al. Cultivation and sequencing of rumen microbiome members from the Hungate1000 Collection. Nat Biotechnol. 2018 Apr;36(4):359–67.	Cow rumen/Sweden	Bacteria	Bacteroidota	Bacteroidia	Bacteroidales	Bacteroidaceae	Prevotella	Prevotella sp900110895
hungate1000_290	Prevotella sp. TC2-28	Hungate1000 project collaborators, Seshadri R, Leahy SC, Attwood GT, Teh KH, Lambie SC, et al. Cultivation and sequencing of rumen microbiome members from the Hungate1000 Collection. Nat Biotechnol. 2018 Apr;36(4):359–67.	Cow rumen/Sweden	Bacteria	Bacteroidota	Bacteroidia	Bacteroidales	Bacteroidaceae	Prevotella	Prevotella sp900107705
hungate1000_291	Prevotella sp. TF2-5	Hungate1000 project collaborators, Seshadri R, Leahy SC, Attwood GT, Teh KH, Lambie SC, et al. Cultivation and sequencing of rumen microbiome members from the Hungate1000 Collection. Nat Biotechnol. 2018 Apr;36(4):359–67.	Cow rumen/Sweden	Bacteria	Bacteroidota	Bacteroidia	Bacteroidales	Bacteroidaceae	Prevotella	Prevotella sp900115435
hungate1000_292	Prevotella sp. RM4	Hungate1000 project collaborators, Seshadri R, Leahy SC, Attwood GT, Teh KH, Lambie SC, et al. Cultivation and sequencing of rumen microbiome members from the Hungate1000 Collection. Nat Biotechnol. 2018 Apr;36(4):359–67.	Cow rumen/Japan	Bacteria	Bacteroidota	Bacteroidia	Bacteroidales	Bacteroidaceae	Prevotella	Prevotella ruminicola
hungate1000_293	Cutibacterium acnes NLAE-zl-G260	Hungate1000 project collaborators, Seshadri R, Leahy SC, Attwood GT, Teh KH, Lambie SC, et al. Cultivation and sequencing of rumen microbiome members from the Hungate1000 Collection. Nat Biotechnol. 2018 Apr;36(4):359–67.	Goat faeces enrichment/USA	Bacteria	Actinomycetota	Actinomycetia	Propionibacteriales	Propionibacteriaceae	Cutibacterium	Cutibacterium acnes
hungate1000_294	Propionibacteriaceae bacterium P6A17	Hungate1000 project collaborators, Seshadri R, Leahy SC, Attwood GT, Teh KH, Lambie SC, et al. Cultivation and sequencing of rumen microbiome members from the Hungate1000 Collection. Nat Biotechnol. 2018 Apr;36(4):359–67.	Cow rumen/NZ	Bacteria	Actinomycetota	Actinomycetia	Propionibacteriales	Propionibacteriaceae	Arachnia	Arachnia sp000619965
hungate1000_295	Proteus mirabilis NLAE-zl-C285	Hungate1000 project collaborators, Seshadri R, Leahy SC, Attwood GT, Teh KH, Lambie SC, et al. Cultivation and sequencing of rumen microbiome members from the Hungate1000 Collection. Nat Biotechnol. 2018 Apr;36(4):359–67.	Cow faeces enrichment/USA	Bacteria	Pseudomonadota	Gammaproteobacteria	Enterobacterales	Enterobacteriaceae	Proteus	Proteus mirabilis
hungate1000_296	Proteus mirabilis NLAE-zl-G534	Hungate1000 project collaborators, Seshadri R, Leahy SC, Attwood GT, Teh KH, Lambie SC, et al. Cultivation and sequencing of rumen microbiome members from the Hungate1000 Collection. Nat Biotechnol. 2018 Apr;36(4):359–67.	Goat faeces enrichment/USA	Bacteria	Pseudomonadota	Gammaproteobacteria	Enterobacterales	Enterobacteriaceae	Proteus	Proteus mirabilis
hungate1000_297	Proteiniclasticum ruminis DSM 24773	Hungate1000 project collaborators, Seshadri R, Leahy SC, Attwood GT, Teh KH, Lambie SC, et al. Cultivation and sequencing of rumen microbiome members from the Hungate1000 Collection. Nat Biotechnol. 2018 Apr;36(4):359–67.	Yak rumen/China	Bacteria	Bacillota_A	Clostridia	Clostridiales	Clostridiaceae	Proteiniclasticum	Proteiniclasticum ruminis
hungate1000_298	Propionibacterium sp. MB3007	Hungate1000 project collaborators, Seshadri R, Leahy SC, Attwood GT, Teh KH, Lambie SC, et al. Cultivation and sequencing of rumen microbiome members from the Hungate1000 Collection. Nat Biotechnol. 2018 Apr;36(4):359–67.	Cow rumen/NZ	Bacteria	Actinomycetota	Actinomycetia	Propionibacteriales	Propionibacteriaceae	Cutibacterium	Cutibacterium acnes
hungate1000_299	Pseudobutyrivibrio ruminis ACV-9	Hungate1000 project collaborators, Seshadri R, Leahy SC, Attwood GT, Teh KH, Lambie SC, et al. Cultivation and sequencing of rumen microbiome members from the Hungate1000 Collection. Nat Biotechnol. 2018 Apr;36(4):359–67.	Cow rumen/NZ	Bacteria	Bacillota_A	Clostridia	Lachnospirales	Lachnospiraceae	Pseudobutyrivibrio	Pseudobutyrivibrio ruminis
hungate1000_300	Pseudobutyrivibrio ruminis AD2017	Hungate1000 project collaborators, Seshadri R, Leahy SC, Attwood GT, Teh KH, Lambie SC, et al. Cultivation and sequencing of rumen microbiome members from the Hungate1000 Collection. Nat Biotechnol. 2018 Apr;36(4):359–67.	Cow rumen/NZ	Bacteria	Bacillota_A	Clostridia	Lachnospirales	Lachnospiraceae	Pseudobutyrivibrio	Pseudobutyrivibrio ruminis_B
hungate1000_301	Pseudobutyrivibrio ruminis CF1b	Hungate1000 project collaborators, Seshadri R, Leahy SC, Attwood GT, Teh KH, Lambie SC, et al. Cultivation and sequencing of rumen microbiome members from the Hungate1000 Collection. Nat Biotechnol. 2018 Apr;36(4):359–67.	Sheep caecum/USA	Bacteria	Bacillota_A	Clostridia	Lachnospirales	Lachnospiraceae	Pseudobutyrivibrio	Pseudobutyrivibrio ruminis_C
hungate1000_302	Pseudobutyrivibrio ruminis DSM 9787	Hungate1000 project collaborators, Seshadri R, Leahy SC, Attwood GT, Teh KH, Lambie SC, et al. Cultivation and sequencing of rumen microbiome members from the Hungate1000 Collection. Nat Biotechnol. 2018 Apr;36(4):359–67.	Cow rumen/Sweden	Bacteria	Bacillota_A	Clostridia	Lachnospirales	Lachnospiraceae	Pseudobutyrivibrio	Pseudobutyrivibrio ruminis
hungate1000_303	Pseudobutyrivibrio ruminis HUN009	Hungate1000 project collaborators, Seshadri R, Leahy SC, Attwood GT, Teh KH, Lambie SC, et al. Cultivation and sequencing of rumen microbiome members from the Hungate1000 Collection. Nat Biotechnol. 2018 Apr;36(4):359–67.	Cow rumen/NZ	Bacteria	Bacillota_A	Clostridia	Lachnospirales	Lachnospiraceae	Pseudobutyrivibrio	Pseudobutyrivibrio ruminis_A
hungate1000_304	Pseudobutyrivibrio sp. 49	Hungate1000 project collaborators, Seshadri R, Leahy SC, Attwood GT, Teh KH, Lambie SC, et al. Cultivation and sequencing of rumen microbiome members from the Hungate1000 Collection. Nat Biotechnol. 2018 Apr;36(4):359–67.	Cow rumen/USA	Bacteria	Bacillota_A	Clostridia	Lachnospirales	Lachnospiraceae	Pseudobutyrivibrio	Pseudobutyrivibrio sp900100545
hungate1000_305	Pseudobutyrivibrio sp. ACV-2	Hungate1000 project collaborators, Seshadri R, Leahy SC, Attwood GT, Teh KH, Lambie SC, et al. Cultivation and sequencing of rumen microbiome members from the Hungate1000 Collection. Nat Biotechnol. 2018 Apr;36(4):359–67.	Cow rumen/NZ	Bacteria	Bacillota_A	Clostridia	Lachnospirales	Lachnospiraceae	Pseudobutyrivibrio	Pseudobutyrivibrio sp900107545
hungate1000_306	Pseudobutyrivibrio sp AR14	Hungate1000 project collaborators, Seshadri R, Leahy SC, Attwood GT, Teh KH, Lambie SC, et al. Cultivation and sequencing of rumen microbiome members from the Hungate1000 Collection. Nat Biotechnol. 2018 Apr;36(4):359–67.	Sheep rumen/Australia	Bacteria	Bacillota_A	Clostridia	Lachnospirales	Lachnospiraceae	Pseudobutyrivibrio	Pseudobutyrivibrio sp900112855
hungate1000_307	Pseudobutyrivibrio sp. C4	Hungate1000 project collaborators, Seshadri R, Leahy SC, Attwood GT, Teh KH, Lambie SC, et al. Cultivation and sequencing of rumen microbiome members from the Hungate1000 Collection. Nat Biotechnol. 2018 Apr;36(4):359–67.	Cow rumen/NZ	Bacteria	Bacillota_A	Clostridia	Lachnospirales	Lachnospiraceae	Pseudobutyrivibrio	Pseudobutyrivibrio ruminis
hungate1000_308	Pseudobutyrivibrio sp. JW11	Hungate1000 project collaborators, Seshadri R, Leahy SC, Attwood GT, Teh KH, Lambie SC, et al. Cultivation and sequencing of rumen microbiome members from the Hungate1000 Collection. Nat Biotechnol. 2018 Apr;36(4):359–67.	Sheep rumen/UK	Bacteria	Bacillota_A	Clostridia	Lachnospirales	Lachnospiraceae	Pseudobutyrivibrio	Pseudobutyrivibrio ruminis
hungate1000_309	Pseudobutyrivibrio sp. LB2011	Hungate1000 project collaborators, Seshadri R, Leahy SC, Attwood GT, Teh KH, Lambie SC, et al. Cultivation and sequencing of rumen microbiome members from the Hungate1000 Collection. Nat Biotechnol. 2018 Apr;36(4):359–67.	Cow rumen/NZ	Bacteria	Bacillota_A	Clostridia	Lachnospirales	Lachnospiraceae	Pseudobutyrivibrio	Pseudobutyrivibrio ruminis
hungate1000_310	Pseudobutyrivibrio sp. MD2005	Hungate1000 project collaborators, Seshadri R, Leahy SC, Attwood GT, Teh KH, Lambie SC, et al. Cultivation and sequencing of rumen microbiome members from the Hungate1000 Collection. Nat Biotechnol. 2018 Apr;36(4):359–67.	Cow rumen/NZ	Bacteria	Bacillota_A	Clostridia	Lachnospirales	Lachnospiraceae	Pseudobutyrivibrio	Pseudobutyrivibrio sp000621865
hungate1000_311	Pseudobutyrivibrio sp. NOR37	Hungate1000 project collaborators, Seshadri R, Leahy SC, Attwood GT, Teh KH, Lambie SC, et al. Cultivation and sequencing of rumen microbiome members from the Hungate1000 Collection. Nat Biotechnol. 2018 Apr;36(4):359–67.	Cow rumen/UK	Bacteria	Bacillota_A	Clostridia	Lachnospirales	Lachnospiraceae	Pseudobutyrivibrio	Pseudobutyrivibrio sp900112855
hungate1000_312	Pseudobutyrivibrio sp. OR37	Hungate1000 project collaborators, Seshadri R, Leahy SC, Attwood GT, Teh KH, Lambie SC, et al. Cultivation and sequencing of rumen microbiome members from the Hungate1000 Collection. Nat Biotechnol. 2018 Apr;36(4):359–67.	Cow rumen/Canada	Bacteria	Bacillota_A	Clostridia	Lachnospirales	Lachnospiraceae	Pseudobutyrivibrio	Pseudobutyrivibrio sp900113655
hungate1000_313	Pseudobutyrivibrio sp. UC1225	Hungate1000 project collaborators, Seshadri R, Leahy SC, Attwood GT, Teh KH, Lambie SC, et al. Cultivation and sequencing of rumen microbiome members from the Hungate1000 Collection. Nat Biotechnol. 2018 Apr;36(4):359–67.	Cow rumen/USA	Bacteria	Bacillota_A	Clostridia	Lachnospirales	Lachnospiraceae	Pseudobutyrivibrio	Pseudobutyrivibrio sp900100545
hungate1000_314	Pseudobutyrivibrio sp. YE44	Hungate1000 project collaborators, Seshadri R, Leahy SC, Attwood GT, Teh KH, Lambie SC, et al. Cultivation and sequencing of rumen microbiome members from the Hungate1000 Collection. Nat Biotechnol. 2018 Apr;36(4):359–67.	Cow rumen/Australia	Bacteria	Bacillota_A	Clostridia	Lachnospirales	Lachnospiraceae	Pseudobutyrivibrio	Pseudobutyrivibrio sp900104335
hungate1000_315	Pseudobutyrivibrio xylanivorans DSM 10317	Hungate1000 project collaborators, Seshadri R, Leahy SC, Attwood GT, Teh KH, Lambie SC, et al. Cultivation and sequencing of rumen microbiome members from the Hungate1000 Collection. Nat Biotechnol. 2018 Apr;36(4):359–67.	Sheep rumen/South Africa	Bacteria	Bacillota_A	Clostridia	Lachnospirales	Lachnospiraceae	Pseudobutyrivibrio	Pseudobutyrivibrio ruminis_C
hungate1000_316	Ruaniaceae bacterium KH17	Hungate1000 project collaborators, Seshadri R, Leahy SC, Attwood GT, Teh KH, Lambie SC, et al. Cultivation and sequencing of rumen microbiome members from the Hungate1000 Collection. Nat Biotechnol. 2018 Apr;36(4):359–67.	Cow rumen/NZ	Bacteria	Actinomycetota	Actinomycetia	Actinomycetales	Actinomycetaceae	KH17	KH17 sp900199505
hungate1000_317	Ruminococcus albus AD2013	Hungate1000 project collaborators, Seshadri R, Leahy SC, Attwood GT, Teh KH, Lambie SC, et al. Cultivation and sequencing of rumen microbiome members from the Hungate1000 Collection. Nat Biotechnol. 2018 Apr;36(4):359–67.	Cow rumen/NZ	Bacteria	Bacillota_A	Clostridia	Oscillospirales	Ruminococcaceae	Ruminococcus_D	Ruminococcus_D albus_A
hungate1000_318	Ruminococcus albus AR67	Hungate1000 project collaborators, Seshadri R, Leahy SC, Attwood GT, Teh KH, Lambie SC, et al. Cultivation and sequencing of rumen microbiome members from the Hungate1000 Collection. Nat Biotechnol. 2018 Apr;36(4):359–67.	Sheep rumen/Australia	Bacteria	Bacillota_A	Clostridia	Oscillospirales	Ruminococcaceae	Ruminococcus_D	Ruminococcus_D albus_D
hungate1000_319	Ruminococcus albus KH2T6	Hungate1000 project collaborators, Seshadri R, Leahy SC, Attwood GT, Teh KH, Lambie SC, et al. Cultivation and sequencing of rumen microbiome members from the Hungate1000 Collection. Nat Biotechnol. 2018 Apr;36(4):359–67.	Cow rumen/NZ	Bacteria	Bacillota_A	Clostridia	Oscillospirales	Ruminococcaceae	Ruminococcus_D	Ruminococcus_D albus_B
hungate1000_320	Ruminobacter amylophilus DSM 1361	Hungate1000 project collaborators, Seshadri R, Leahy SC, Attwood GT, Teh KH, Lambie SC, et al. Cultivation and sequencing of rumen microbiome members from the Hungate1000 Collection. Nat Biotechnol. 2018 Apr;36(4):359–67.	Sheep rumen/UK	Bacteria	Pseudomonadota	Gammaproteobacteria	Enterobacterales	Succinivibrionaceae	Ruminobacter	Ruminobacter amylophilus
hungate1000_321	Ruminobacter sp. RM87	Hungate1000 project collaborators, Seshadri R, Leahy SC, Attwood GT, Teh KH, Lambie SC, et al. Cultivation and sequencing of rumen microbiome members from the Hungate1000 Collection. Nat Biotechnol. 2018 Apr;36(4):359–67.	Cow rumen/Japan	Bacteria	Pseudomonadota	Gammaproteobacteria	Enterobacterales	Succinivibrionaceae	Ruminobacter	Ruminobacter amylophilus
hungate1000_322	Ruminococcaceae bacterium AB4001	Hungate1000 project collaborators, Seshadri R, Leahy SC, Attwood GT, Teh KH, Lambie SC, et al. Cultivation and sequencing of rumen microbiome members from the Hungate1000 Collection. Nat Biotechnol. 2018 Apr;36(4):359–67.	Cow rumen/NZ	Bacteria	Bacillota_A	Clostridia	Saccharofermentanales	Saccharofermentanaceae	Saccharofermentans	Saccharofermentans sp000621765
hungate1000_323	Ruminococcaceae bacterium AE2021	Hungate1000 project collaborators, Seshadri R, Leahy SC, Attwood GT, Teh KH, Lambie SC, et al. Cultivation and sequencing of rumen microbiome members from the Hungate1000 Collection. Nat Biotechnol. 2018 Apr;36(4):359–67.	Cow rumen/NZ	Bacteria	Bacillota_A	Clostridia	Saccharofermentanales	Saccharofermentanaceae	Saccharofermentans	Saccharofermentans sp900176545
hungate1000_324	Ruminococcaceae bacterium D5	Hungate1000 project collaborators, Seshadri R, Leahy SC, Attwood GT, Teh KH, Lambie SC, et al. Cultivation and sequencing of rumen microbiome members from the Hungate1000 Collection. Nat Biotechnol. 2018 Apr;36(4):359–67.	Deer rumen/NZ	Bacteria	Bacillota_A	Clostridia	Oscillospirales	Ruminococcaceae	Fimivivens	Fimivivens sp900113995
hungate1000_325	Ruminococcaceae bacterium FB2012	Hungate1000 project collaborators, Seshadri R, Leahy SC, Attwood GT, Teh KH, Lambie SC, et al. Cultivation and sequencing of rumen microbiome members from the Hungate1000 Collection. Nat Biotechnol. 2018 Apr;36(4):359–67.	Cow rumen/NZ	Bacteria	Bacillota_A	Clostridia	Oscillospirales	Ruminococcaceae	Ruminococcus_D	Ruminococcus_D sp900104495
hungate1000_326	Ruminococcaceae bacterium KH2T8	Hungate1000 project collaborators, Seshadri R, Leahy SC, Attwood GT, Teh KH, Lambie SC, et al. Cultivation and sequencing of rumen microbiome members from the Hungate1000 Collection. Nat Biotechnol. 2018 Apr;36(4):359–67.	Cow rumen/NZ	Bacteria	Bacillota_A	Clostridia	Saccharofermentanales	Saccharofermentanaceae	Saccharofermentans	Saccharofermentans sp900111435
hungate1000_327	Oscillospiraceae bacterium KHP2	Hungate1000 project collaborators, Seshadri R, Leahy SC, Attwood GT, Teh KH, Lambie SC, et al. Cultivation and sequencing of rumen microbiome members from the Hungate1000 Collection. Nat Biotechnol. 2018 Apr;36(4):359–67.	Cow rumen/NZ	Bacteria	Bacillota_A	Clostridia	Saccharofermentanales	Saccharofermentanaceae	Saccharofermentans	Saccharofermentans sp900176545
hungate1000_328	Ruminococcaceae bacterium P7	Hungate1000 project collaborators, Seshadri R, Leahy SC, Attwood GT, Teh KH, Lambie SC, et al. Cultivation and sequencing of rumen microbiome members from the Hungate1000 Collection. Nat Biotechnol. 2018 Apr;36(4):359–67.	Cow rumen/Japan	Bacteria	Bacillota_A	Clostridia	Oscillospirales	Acutalibacteraceae	Ruminococcus_E	Ruminococcus_E sp900100595
hungate1000_329	Oscillospiraceae bacterium R-25	Hungate1000 project collaborators, Seshadri R, Leahy SC, Attwood GT, Teh KH, Lambie SC, et al. Cultivation and sequencing of rumen microbiome members from the Hungate1000 Collection. Nat Biotechnol. 2018 Apr;36(4):359–67.	Sheep rumen/Japan	Bacteria	Bacillota_A	Clostridia	Saccharofermentanales	Saccharofermentanaceae	Saccharofermentans	Saccharofermentans sp003149065
hungate1000_330	Ruminococcaceae bacterium YAD3003	Hungate1000 project collaborators, Seshadri R, Leahy SC, Attwood GT, Teh KH, Lambie SC, et al. Cultivation and sequencing of rumen microbiome members from the Hungate1000 Collection. Nat Biotechnol. 2018 Apr;36(4):359–67.	Cow rumen/NZ	Bacteria	Bacillota_A	Clostridia	Saccharofermentanales	Saccharofermentanaceae	Saccharofermentans	Saccharofermentans sp900107185
hungate1000_331	Ruminococcaceae bacterium YRB3002	Hungate1000 project collaborators, Seshadri R, Leahy SC, Attwood GT, Teh KH, Lambie SC, et al. Cultivation and sequencing of rumen microbiome members from the Hungate1000 Collection. Nat Biotechnol. 2018 Apr;36(4):359–67.	Cow rumen/NZ	Bacteria	Bacillota_A	Clostridia	Saccharofermentanales	Saccharofermentanaceae	Saccharofermentans	Saccharofermentans sp900099715
hungate1000_332	Ruminococcus bromii YE282	Hungate1000 project collaborators, Seshadri R, Leahy SC, Attwood GT, Teh KH, Lambie SC, et al. Cultivation and sequencing of rumen microbiome members from the Hungate1000 Collection. Nat Biotechnol. 2018 Apr;36(4):359–67.	Cow rumen/Australia	Bacteria	Bacillota_A	Clostridia	Oscillospirales	Acutalibacteraceae	Ruminococcus_E	Ruminococcus_E bromii_A
hungate1000_333	Ruminococcus flavefaciens AE3010	Hungate1000 project collaborators, Seshadri R, Leahy SC, Attwood GT, Teh KH, Lambie SC, et al. Cultivation and sequencing of rumen microbiome members from the Hungate1000 Collection. Nat Biotechnol. 2018 Apr;36(4):359–67.	Cow rumen/NZ	Bacteria	Bacillota_A	Clostridia	Oscillospirales	Ruminococcaceae	Ruminococcus	Ruminococcus flavefaciens_D
hungate1000_334	Ruminococcus flavefaciens MA2007	Hungate1000 project collaborators, Seshadri R, Leahy SC, Attwood GT, Teh KH, Lambie SC, et al. Cultivation and sequencing of rumen microbiome members from the Hungate1000 Collection. Nat Biotechnol. 2018 Apr;36(4):359–67.	Cow rumen/NZ	Bacteria	Bacillota_A	Clostridia	Oscillospirales	Ruminococcaceae	Ruminococcus	Ruminococcus flavefaciens_E
hungate1000_335	Ruminococcus flavefaciens MC2020	Hungate1000 project collaborators, Seshadri R, Leahy SC, Attwood GT, Teh KH, Lambie SC, et al. Cultivation and sequencing of rumen microbiome members from the Hungate1000 Collection. Nat Biotechnol. 2018 Apr;36(4):359–67.	Cow rumen/NZ	Bacteria	Bacillota_A	Clostridia	Oscillospirales	Ruminococcaceae	Ruminococcus	Ruminococcus flavefaciens_B
hungate1000_336	Ruminococcus flavefaciens ND2009	Hungate1000 project collaborators, Seshadri R, Leahy SC, Attwood GT, Teh KH, Lambie SC, et al. Cultivation and sequencing of rumen microbiome members from the Hungate1000 Collection. Nat Biotechnol. 2018 Apr;36(4):359–67.	Cow rumen/NZ	Bacteria	Bacillota_A	Clostridia	Oscillospirales	Ruminococcaceae	Ruminococcus	Ruminococcus flavefaciens_C
hungate1000_337	Ruminococcus flavefaciens SAb67	Hungate1000 project collaborators, Seshadri R, Leahy SC, Attwood GT, Teh KH, Lambie SC, et al. Cultivation and sequencing of rumen microbiome members from the Hungate1000 Collection. Nat Biotechnol. 2018 Apr;36(4):359–67.	Sheep abomasum/NZ	Bacteria	Bacillota_A	Clostridia	Oscillospirales	Ruminococcaceae	Ruminococcus	Ruminococcus flavefaciens_R
hungate1000_338	Ruminococcus flavefaciens XPD3002	Hungate1000 project collaborators, Seshadri R, Leahy SC, Attwood GT, Teh KH, Lambie SC, et al. Cultivation and sequencing of rumen microbiome members from the Hungate1000 Collection. Nat Biotechnol. 2018 Apr;36(4):359–67.	Cow rumen/NZ	Bacteria	Bacillota_A	Clostridia	Oscillospirales	Ruminococcaceae	Ruminococcus	Ruminococcus flavefaciens_H
hungate1000_339	Ruminococcus flavefaciens Y1	Hungate1000 project collaborators, Seshadri R, Leahy SC, Attwood GT, Teh KH, Lambie SC, et al. Cultivation and sequencing of rumen microbiome members from the Hungate1000 Collection. Nat Biotechnol. 2018 Apr;36(4):359–67.	Sheep rumen/Australia	Bacteria	Bacillota_A	Clostridia	Oscillospirales	Ruminococcaceae	Ruminococcus	Ruminococcus flavefaciens_I
hungate1000_340	Ruminococcus flavefaciens YAD2003	Hungate1000 project collaborators, Seshadri R, Leahy SC, Attwood GT, Teh KH, Lambie SC, et al. Cultivation and sequencing of rumen microbiome members from the Hungate1000 Collection. Nat Biotechnol. 2018 Apr;36(4):359–67.	Cow rumen/NZ	Bacteria	Bacillota_A	Clostridia	Oscillospirales	Ruminococcaceae	Ruminococcus	Ruminococcus flavefaciens_P
hungate1000_341	Ruminococcus flavefaciens YL228	Hungate1000 project collaborators, Seshadri R, Leahy SC, Attwood GT, Teh KH, Lambie SC, et al. Cultivation and sequencing of rumen microbiome members from the Hungate1000 Collection. Nat Biotechnol. 2018 Apr;36(4):359–67.	Lamb rumen/NZ	Bacteria	Bacillota_A	Clostridia	Oscillospirales	Ruminococcaceae	Ruminococcus	Ruminococcus flavefaciens_Q
hungate1000_342	Ruminococcus flavefaciens YRD2003	Hungate1000 project collaborators, Seshadri R, Leahy SC, Attwood GT, Teh KH, Lambie SC, et al. Cultivation and sequencing of rumen microbiome members from the Hungate1000 Collection. Nat Biotechnol. 2018 Apr;36(4):359–67.	Cow rumen/NZ	Bacteria	Bacillota_A	Clostridia	Oscillospirales	Ruminococcaceae	Ruminococcus	Ruminococcus flavefaciens_G
hungate1000_343	Ruminococcus gnavus AGR2154	Hungate1000 project collaborators, Seshadri R, Leahy SC, Attwood GT, Teh KH, Lambie SC, et al. Cultivation and sequencing of rumen microbiome members from the Hungate1000 Collection. Nat Biotechnol. 2018 Apr;36(4):359–67.	Calf faeces/NZ	Bacteria	Bacillota_A	Clostridia	Lachnospirales	Lachnospiraceae	Ruminococcus_B	Ruminococcus_B gnavus
hungate1000_347	Ruminococcus sp. FC2018	Hungate1000 project collaborators, Seshadri R, Leahy SC, Attwood GT, Teh KH, Lambie SC, et al. Cultivation and sequencing of rumen microbiome members from the Hungate1000 Collection. Nat Biotechnol. 2018 Apr;36(4):359–67.	Cow rumen/NZ	Bacteria	Bacillota_A	Clostridia	Oscillospirales	Ruminococcaceae	Ruminococcus_D	Ruminococcus_D sp000621805
hungate1000_348	Ruminococcus sp. HUN007	Hungate1000 project collaborators, Seshadri R, Leahy SC, Attwood GT, Teh KH, Lambie SC, et al. Cultivation and sequencing of rumen microbiome members from the Hungate1000 Collection. Nat Biotechnol. 2018 Apr;36(4):359–67.	Cow rumen/NZ	Bacteria	Bacillota_A	Clostridia	Oscillospirales	Ruminococcaceae	HUN007	HUN007 sp000712055
hungate1000_349	Ruminococcus sp. NK3A76	Hungate1000 project collaborators, Seshadri R, Leahy SC, Attwood GT, Teh KH, Lambie SC, et al. Cultivation and sequencing of rumen microbiome members from the Hungate1000 Collection. Nat Biotechnol. 2018 Apr;36(4):359–67.	Sheep rumen/NZ	Bacteria	Bacillota_A	Clostridia	Oscillospirales	Ruminococcaceae	Ruminococcus_D	Ruminococcus_D sp000686125
hungate1000_350	Ruminococcus sp. YE71	Hungate1000 project collaborators, Seshadri R, Leahy SC, Attwood GT, Teh KH, Lambie SC, et al. Cultivation and sequencing of rumen microbiome members from the Hungate1000 Collection. Nat Biotechnol. 2018 Apr;36(4):359–67.	Sheep rumen/Australia	Bacteria	Bacillota_A	Clostridia	Oscillospirales	Ruminococcaceae	Ruminococcus_D	Ruminococcus_D sp900119155
hungate1000_351	Ruminococcus sp. YE78	Hungate1000 project collaborators, Seshadri R, Leahy SC, Attwood GT, Teh KH, Lambie SC, et al. Cultivation and sequencing of rumen microbiome members from the Hungate1000 Collection. Nat Biotechnol. 2018 Apr;36(4):359–67.	Sheep rumen/Australia	Bacteria	Bacillota_A	Clostridia	Oscillospirales	Ruminococcaceae	Ruminococcus_D	Ruminococcus_D sp900119155
hungate1000_352	Sarcina sp. DSM 11001	Hungate1000 project collaborators, Seshadri R, Leahy SC, Attwood GT, Teh KH, Lambie SC, et al. Cultivation and sequencing of rumen microbiome members from the Hungate1000 Collection. Nat Biotechnol. 2018 Apr;36(4):359–67.	Cow rumen/Sweden	Bacteria	Bacillota_A	Clostridia	Lachnospirales	Lachnospiraceae	CAG-791	CAG-791 sp900101015
hungate1000_353	Selenomonas bovis 8-14-1	Hungate1000 project collaborators, Seshadri R, Leahy SC, Attwood GT, Teh KH, Lambie SC, et al. Cultivation and sequencing of rumen microbiome members from the Hungate1000 Collection. Nat Biotechnol. 2018 Apr;36(4):359–67.	Cow rumen/Japan	Bacteria	Bacillota_C	Negativicutes	Selenomonadales	Selenomonadaceae	Selenomonas_C	Selenomonas_C bovis
hungate1000_354	Selenomonas ruminantium AB3002	Hungate1000 project collaborators, Seshadri R, Leahy SC, Attwood GT, Teh KH, Lambie SC, et al. Cultivation and sequencing of rumen microbiome members from the Hungate1000 Collection. Nat Biotechnol. 2018 Apr;36(4):359–67.	Cow rumen/NZ	Bacteria	Bacillota_C	Negativicutes	Selenomonadales	Selenomonadaceae	Selenomonas_B	Selenomonas_B ruminantium_A
hungate1000_355	Selenomonas ruminantium AC2024	Hungate1000 project collaborators, Seshadri R, Leahy SC, Attwood GT, Teh KH, Lambie SC, et al. Cultivation and sequencing of rumen microbiome members from the Hungate1000 Collection. Nat Biotechnol. 2018 Apr;36(4):359–67.	Cow rumen/NZ	Bacteria	Bacillota_C	Negativicutes	Selenomonadales	Selenomonadaceae	Selenomonas_A	Selenomonas_A ruminantium_B
hungate1000_356	Selenomonas ruminantium ATCC 12561	Hungate1000 project collaborators, Seshadri R, Leahy SC, Attwood GT, Teh KH, Lambie SC, et al. Cultivation and sequencing of rumen microbiome members from the Hungate1000 Collection. Nat Biotechnol. 2018 Apr;36(4):359–67.	Cow rumen/USA	Bacteria	Bacillota_C	Negativicutes	Selenomonadales	Selenomonadaceae	Selenomonas_A	Selenomonas_A ruminantium
hungate1000_357	Selenomonas ruminantium C3	Hungate1000 project collaborators, Seshadri R, Leahy SC, Attwood GT, Teh KH, Lambie SC, et al. Cultivation and sequencing of rumen microbiome members from the Hungate1000 Collection. Nat Biotechnol. 2018 Apr;36(4):359–67.	Cow rumen/NZ	Bacteria	Bacillota_C	Negativicutes	Selenomonadales	Selenomonadaceae	Selenomonas_A	Selenomonas_A ruminantium_B
hungate1000_358	Selenomonas ruminantium GACV-9	Hungate1000 project collaborators, Seshadri R, Leahy SC, Attwood GT, Teh KH, Lambie SC, et al. Cultivation and sequencing of rumen microbiome members from the Hungate1000 Collection. Nat Biotechnol. 2018 Apr;36(4):359–67.	Cow rumen/NZ	Bacteria	Bacillota_C	Negativicutes	Selenomonadales	Selenomonadaceae	Selenomonas_A	Selenomonas_A ruminantium_G
hungate1000_359	Selenomonas ruminantium HD4	Hungate1000 project collaborators, Seshadri R, Leahy SC, Attwood GT, Teh KH, Lambie SC, et al. Cultivation and sequencing of rumen microbiome members from the Hungate1000 Collection. Nat Biotechnol. 2018 Apr;36(4):359–67.	Cow rumen/USA	Bacteria	Bacillota_C	Negativicutes	Selenomonadales	Selenomonadaceae	Selenomonas_A	Selenomonas_A ruminantium_D
hungate1000_360	Selenomonas ruminantium KH1T6	Hungate1000 project collaborators, Seshadri R, Leahy SC, Attwood GT, Teh KH, Lambie SC, et al. Cultivation and sequencing of rumen microbiome members from the Hungate1000 Collection. Nat Biotechnol. 2018 Apr;36(4):359–67.	Cow rumen/NZ	Bacteria	Bacillota_C	Negativicutes	Selenomonadales	Selenomonadaceae	Selenomonas_B	Selenomonas_B ruminantium_A
hungate1000_361	Selenomonas ruminantium L14	Hungate1000 project collaborators, Seshadri R, Leahy SC, Attwood GT, Teh KH, Lambie SC, et al. Cultivation and sequencing of rumen microbiome members from the Hungate1000 Collection. Nat Biotechnol. 2018 Apr;36(4):359–67.	Camel forestomach/Australia	Bacteria	Bacillota_C	Negativicutes	Selenomonadales	Selenomonadaceae	Selenomonas_A	Selenomonas_A ruminantium_B
hungate1000_362	Selenomonas ruminantium lactilytica DSM 2872	Hungate1000 project collaborators, Seshadri R, Leahy SC, Attwood GT, Teh KH, Lambie SC, et al. Cultivation and sequencing of rumen microbiome members from the Hungate1000 Collection. Nat Biotechnol. 2018 Apr;36(4):359–67.	Cow rumen/USA	Bacteria	Bacillota_C	Negativicutes	Selenomonadales	Selenomonadaceae	Selenomonas_A	Selenomonas_A ruminantium_B
hungate1000_363	Selenomonas ruminatium S137	Hungate1000 project collaborators, Seshadri R, Leahy SC, Attwood GT, Teh KH, Lambie SC, et al. Cultivation and sequencing of rumen microbiome members from the Hungate1000 Collection. Nat Biotechnol. 2018 Apr;36(4):359–67.	Sheep rumen/Japan	Bacteria	Bacillota_C	Negativicutes	Selenomonadales	Selenomonadaceae	Selenomonas_A	Selenomonas_A ruminantium_C
hungate1000_364	Selenomonas ruminantium WCT3	Hungate1000 project collaborators, Seshadri R, Leahy SC, Attwood GT, Teh KH, Lambie SC, et al. Cultivation and sequencing of rumen microbiome members from the Hungate1000 Collection. Nat Biotechnol. 2018 Apr;36(4):359–67.	Cow rumen/NZ	Bacteria	Bacillota_C	Negativicutes	Selenomonadales	Selenomonadaceae	Selenomonas_A	Selenomonas_A ruminantium_E
hungate1000_365	Selenomonas ruminantium Z108	Hungate1000 project collaborators, Seshadri R, Leahy SC, Attwood GT, Teh KH, Lambie SC, et al. Cultivation and sequencing of rumen microbiome members from the Hungate1000 Collection. Nat Biotechnol. 2018 Apr;36(4):359–67.	Sheep rumen/UK	Bacteria	Bacillota_C	Negativicutes	Selenomonadales	Selenomonadaceae	Selenomonas_A	Selenomonas_A ruminantium_F
hungate1000_366	Selenomonas sp. AE3005	Hungate1000 project collaborators, Seshadri R, Leahy SC, Attwood GT, Teh KH, Lambie SC, et al. Cultivation and sequencing of rumen microbiome members from the Hungate1000 Collection. Nat Biotechnol. 2018 Apr;36(4):359–67.	Cow rumen/NZ	Bacteria	Bacillota_C	Negativicutes	Selenomonadales	Selenomonadaceae	Selenomonas_A	Selenomonas_A sp000686945
hungate1000_367	Selenomonas sp. FC4001	Hungate1000 project collaborators, Seshadri R, Leahy SC, Attwood GT, Teh KH, Lambie SC, et al. Cultivation and sequencing of rumen microbiome members from the Hungate1000 Collection. Nat Biotechnol. 2018 Apr;36(4):359–67.	Cow rumen/NZ	Bacteria	Bacillota_C	Negativicutes	Selenomonadales	Selenomonadaceae	Selenomonas_A	Selenomonas_A ruminantium_B
hungate1000_368	Selenomonas sp. ND2010	Hungate1000 project collaborators, Seshadri R, Leahy SC, Attwood GT, Teh KH, Lambie SC, et al. Cultivation and sequencing of rumen microbiome members from the Hungate1000 Collection. Nat Biotechnol. 2018 Apr;36(4):359–67.	Cow rumen/NZ	Bacteria	Bacillota_C	Negativicutes	Selenomonadales	Selenomonadaceae	Selenomonas_A	Selenomonas_A sp000702005
hungate1000_369	Sharpea azabuensis DSM 18934	Hungate1000 project collaborators, Seshadri R, Leahy SC, Attwood GT, Teh KH, Lambie SC, et al. Cultivation and sequencing of rumen microbiome members from the Hungate1000 Collection. Nat Biotechnol. 2018 Apr;36(4):359–67.	Horse faeces/Japan	Bacteria	Bacillota	Bacilli	Erysipelotrichales	Coprobacillaceae	Sharpea	Sharpea azabuensis
hungate1000_370	Sharpea azabuensis DSM 20406	Hungate1000 project collaborators, Seshadri R, Leahy SC, Attwood GT, Teh KH, Lambie SC, et al. Cultivation and sequencing of rumen microbiome members from the Hungate1000 Collection. Nat Biotechnol. 2018 Apr;36(4):359–67.	Calf rumen/USA	Bacteria	Bacillota	Bacilli	Erysipelotrichales	Coprobacillaceae	Sharpea	Sharpea azabuensis
hungate1000_371	Sharpea azabuensis KH1P5	Hungate1000 project collaborators, Seshadri R, Leahy SC, Attwood GT, Teh KH, Lambie SC, et al. Cultivation and sequencing of rumen microbiome members from the Hungate1000 Collection. Nat Biotechnol. 2018 Apr;36(4):359–67.	Cow rumen/NZ	Bacteria	Bacillota	Bacilli	Erysipelotrichales	Coprobacillaceae	Sharpea	Sharpea azabuensis
hungate1000_372	Sharpea azabuensis KH2P10	Hungate1000 project collaborators, Seshadri R, Leahy SC, Attwood GT, Teh KH, Lambie SC, et al. Cultivation and sequencing of rumen microbiome members from the Hungate1000 Collection. Nat Biotechnol. 2018 Apr;36(4):359–67.	Cow rumen/NZ	Bacteria	Bacillota	Bacilli	Erysipelotrichales	Coprobacillaceae	Sharpea	Sharpea azabuensis
hungate1000_373	Shigella sonnei NLAE-zl-G496	Hungate1000 project collaborators, Seshadri R, Leahy SC, Attwood GT, Teh KH, Lambie SC, et al. Cultivation and sequencing of rumen microbiome members from the Hungate1000 Collection. Nat Biotechnol. 2018 Apr;36(4):359–67.	Goat faeces enrichment/USA	Bacteria	Pseudomonadota	Gammaproteobacteria	Enterobacterales	Enterobacteriaceae	Escherichia	Escherichia coli
hungate1000_374	Staphylococcus epidermidis AG42	Hungate1000 project collaborators, Seshadri R, Leahy SC, Attwood GT, Teh KH, Lambie SC, et al. Cultivation and sequencing of rumen microbiome members from the Hungate1000 Collection. Nat Biotechnol. 2018 Apr;36(4):359–67.	Sheep rumen/NZ	Bacteria	Bacillota	Bacilli	Staphylococcales	Staphylococcaceae	Staphylococcus	Staphylococcus epidermidis
hungate1000_375	Staphylococcus epidermidis NLAE-zl-G239	Hungate1000 project collaborators, Seshadri R, Leahy SC, Attwood GT, Teh KH, Lambie SC, et al. Cultivation and sequencing of rumen microbiome members from the Hungate1000 Collection. Nat Biotechnol. 2018 Apr;36(4):359–67.	Goat faeces enrichment/USA	Bacteria	Bacillota	Bacilli	Staphylococcales	Staphylococcaceae	Staphylococcus	Staphylococcus epidermidis
hungate1000_376	Streptococcus bovis 2B	Hungate1000 project collaborators, Seshadri R, Leahy SC, Attwood GT, Teh KH, Lambie SC, et al. Cultivation and sequencing of rumen microbiome members from the Hungate1000 Collection. Nat Biotechnol. 2018 Apr;36(4):359–67.	Sheep rumen/UK	Bacteria	Bacillota	Bacilli	Lactobacillales	Streptococcaceae	Streptococcus	Streptococcus equinus
hungate1000_377	Streptococcus bovis AG46	Hungate1000 project collaborators, Seshadri R, Leahy SC, Attwood GT, Teh KH, Lambie SC, et al. Cultivation and sequencing of rumen microbiome members from the Hungate1000 Collection. Nat Biotechnol. 2018 Apr;36(4):359–67.	Sheep rumen/NZ	Bacteria	Bacillota	Bacilli	Lactobacillales	Streptococcaceae	Streptococcus	Streptococcus equinus
hungate1000_378	Streptococcus bovis B315	Hungate1000 project collaborators, Seshadri R, Leahy SC, Attwood GT, Teh KH, Lambie SC, et al. Cultivation and sequencing of rumen microbiome members from the Hungate1000 Collection. Nat Biotechnol. 2018 Apr;36(4):359–67.	Sheep rumen/NZ	Bacteria	Bacillota	Bacilli	Lactobacillales	Streptococcaceae	Streptococcus	Streptococcus equinus
hungate1000_379	Streptococcus bovis C277	Hungate1000 project collaborators, Seshadri R, Leahy SC, Attwood GT, Teh KH, Lambie SC, et al. Cultivation and sequencing of rumen microbiome members from the Hungate1000 Collection. Nat Biotechnol. 2018 Apr;36(4):359–67.	Sheep rumen/UK	Bacteria	Bacillota	Bacilli	Lactobacillales	Streptococcaceae	Streptococcus	Streptococcus equinus
hungate1000_380	Streptococcus bovis ES1	Hungate1000 project collaborators, Seshadri R, Leahy SC, Attwood GT, Teh KH, Lambie SC, et al. Cultivation and sequencing of rumen microbiome members from the Hungate1000 Collection. Nat Biotechnol. 2018 Apr;36(4):359–67.	Sheep rumen/UK	Bacteria	Bacillota	Bacilli	Lactobacillales	Streptococcaceae	Streptococcus	Streptococcus equinus
hungate1000_381	Streptococcus equinus JB1	Hungate1000 project collaborators, Seshadri R, Leahy SC, Attwood GT, Teh KH, Lambie SC, et al. Cultivation and sequencing of rumen microbiome members from the Hungate1000 Collection. Nat Biotechnol. 2018 Apr;36(4):359–67.	Cow rumen/USA	Bacteria	Bacillota	Bacilli	Lactobacillales	Streptococcaceae	Streptococcus	Streptococcus equinus_B
hungate1000_382	Streptococcus bovis SN033	Hungate1000 project collaborators, Seshadri R, Leahy SC, Attwood GT, Teh KH, Lambie SC, et al. Cultivation and sequencing of rumen microbiome members from the Hungate1000 Collection. Nat Biotechnol. 2018 Apr;36(4):359–67.	Deer rumen/NZ	Bacteria	Bacillota	Bacilli	Lactobacillales	Streptococcaceae	Streptococcus	Streptococcus equinus
hungate1000_383	Streptococcus equinus AR3	Hungate1000 project collaborators, Seshadri R, Leahy SC, Attwood GT, Teh KH, Lambie SC, et al. Cultivation and sequencing of rumen microbiome members from the Hungate1000 Collection. Nat Biotechnol. 2018 Apr;36(4):359–67.	Sheep rumen/Australia	Bacteria	Bacillota	Bacilli	Lactobacillales	Streptococcaceae	Streptococcus	Streptococcus equinus
hungate1000_384	Streptococcus equinus GA-1	Hungate1000 project collaborators, Seshadri R, Leahy SC, Attwood GT, Teh KH, Lambie SC, et al. Cultivation and sequencing of rumen microbiome members from the Hungate1000 Collection. Nat Biotechnol. 2018 Apr;36(4):359–67.	Cow rumen/NZ	Bacteria	Bacillota	Bacilli	Lactobacillales	Streptococcaceae	Streptococcus	Streptococcus equinus
hungate1000_385	Streptococcus equinus H24	Hungate1000 project collaborators, Seshadri R, Leahy SC, Attwood GT, Teh KH, Lambie SC, et al. Cultivation and sequencing of rumen microbiome members from the Hungate1000 Collection. Nat Biotechnol. 2018 Apr;36(4):359–67.	Calf rumen/USA	Bacteria	Bacillota	Bacilli	Lactobacillales	Streptococcaceae	Streptococcus	Streptococcus equinus
hungate1000_386	Streptococcus equinus MPR1	Hungate1000 project collaborators, Seshadri R, Leahy SC, Attwood GT, Teh KH, Lambie SC, et al. Cultivation and sequencing of rumen microbiome members from the Hungate1000 Collection. Nat Biotechnol. 2018 Apr;36(4):359–67.	Camel forestomach/Australia	Bacteria	Bacillota	Bacilli	Lactobacillales	Streptococcaceae	Streptococcus	Streptococcus equinus
hungate1000_387	Streptococcus equinus MPR2	Hungate1000 project collaborators, Seshadri R, Leahy SC, Attwood GT, Teh KH, Lambie SC, et al. Cultivation and sequencing of rumen microbiome members from the Hungate1000 Collection. Nat Biotechnol. 2018 Apr;36(4):359–67.	Camel forestomach/Australia	Bacteria	Bacillota	Bacilli	Lactobacillales	Streptococcaceae	Streptococcus	Streptococcus equinus
hungate1000_388	Streptococcus equinus MPR4	Hungate1000 project collaborators, Seshadri R, Leahy SC, Attwood GT, Teh KH, Lambie SC, et al. Cultivation and sequencing of rumen microbiome members from the Hungate1000 Collection. Nat Biotechnol. 2018 Apr;36(4):359–67.	Camel forestomach/Australia	Bacteria	Bacillota	Bacilli	Lactobacillales	Streptococcaceae	Streptococcus	Streptococcus equinus
hungate1000_389	Streptococcus equinus pGA-7	Hungate1000 project collaborators, Seshadri R, Leahy SC, Attwood GT, Teh KH, Lambie SC, et al. Cultivation and sequencing of rumen microbiome members from the Hungate1000 Collection. Nat Biotechnol. 2018 Apr;36(4):359–67.	Cow rumen/NZ	Bacteria	Bacillota	Bacilli	Lactobacillales	Streptococcaceae	Streptococcus	Streptococcus equinus
hungate1000_390	Streptococcus equinus pR-5	Hungate1000 project collaborators, Seshadri R, Leahy SC, Attwood GT, Teh KH, Lambie SC, et al. Cultivation and sequencing of rumen microbiome members from the Hungate1000 Collection. Nat Biotechnol. 2018 Apr;36(4):359–67.	Cow rumen/NZ	Bacteria	Bacillota	Bacilli	Lactobacillales	Streptococcaceae	Streptococcus	Streptococcus equinus
hungate1000_391	Streptococcus equinus Sb04	Hungate1000 project collaborators, Seshadri R, Leahy SC, Attwood GT, Teh KH, Lambie SC, et al. Cultivation and sequencing of rumen microbiome members from the Hungate1000 Collection. Nat Biotechnol. 2018 Apr;36(4):359–67.	Cow rumen/Australia	Bacteria	Bacillota	Bacilli	Lactobacillales	Streptococcaceae	Streptococcus	Streptococcus equinus_D
hungate1000_392	Streptococcus equinus Sb05	Hungate1000 project collaborators, Seshadri R, Leahy SC, Attwood GT, Teh KH, Lambie SC, et al. Cultivation and sequencing of rumen microbiome members from the Hungate1000 Collection. Nat Biotechnol. 2018 Apr;36(4):359–67.	Cow rumen/Australia	Bacteria	Bacillota	Bacilli	Lactobacillales	Streptococcaceae	Streptococcus	Streptococcus equinus_B
hungate1000_393	Streptococcus equinus Sb09	Hungate1000 project collaborators, Seshadri R, Leahy SC, Attwood GT, Teh KH, Lambie SC, et al. Cultivation and sequencing of rumen microbiome members from the Hungate1000 Collection. Nat Biotechnol. 2018 Apr;36(4):359–67.	Goat rumen/Australia	Bacteria	Bacillota	Bacilli	Lactobacillales	Streptococcaceae	Streptococcus	Streptococcus equinus
hungate1000_394	Streptococcus equinus Sb10	Hungate1000 project collaborators, Seshadri R, Leahy SC, Attwood GT, Teh KH, Lambie SC, et al. Cultivation and sequencing of rumen microbiome members from the Hungate1000 Collection. Nat Biotechnol. 2018 Apr;36(4):359–67.	Cow rumen/Australia	Bacteria	Bacillota	Bacilli	Lactobacillales	Streptococcaceae	Streptococcus	Streptococcus infantarius
hungate1000_395	Streptococcus equinus Sb13	Hungate1000 project collaborators, Seshadri R, Leahy SC, Attwood GT, Teh KH, Lambie SC, et al. Cultivation and sequencing of rumen microbiome members from the Hungate1000 Collection. Nat Biotechnol. 2018 Apr;36(4):359–67.	Cow rumen/Australia	Bacteria	Bacillota	Bacilli	Lactobacillales	Streptococcaceae	Streptococcus	Streptococcus infantarius
hungate1000_396	Streptococcus equinus Sb17	Hungate1000 project collaborators, Seshadri R, Leahy SC, Attwood GT, Teh KH, Lambie SC, et al. Cultivation and sequencing of rumen microbiome members from the Hungate1000 Collection. Nat Biotechnol. 2018 Apr;36(4):359–67.	Cow rumen/Australia	Bacteria	Bacillota	Bacilli	Lactobacillales	Streptococcaceae	Streptococcus	Streptococcus equinus_B
hungate1000_397	Streptococcus equinus Sb18	Hungate1000 project collaborators, Seshadri R, Leahy SC, Attwood GT, Teh KH, Lambie SC, et al. Cultivation and sequencing of rumen microbiome members from the Hungate1000 Collection. Nat Biotechnol. 2018 Apr;36(4):359–67.	Cow rumen/Australia	Bacteria	Bacillota	Bacilli	Lactobacillales	Streptococcaceae	Streptococcus	Streptococcus infantarius
hungate1000_398	Streptococcus equinus Sb20	Hungate1000 project collaborators, Seshadri R, Leahy SC, Attwood GT, Teh KH, Lambie SC, et al. Cultivation and sequencing of rumen microbiome members from the Hungate1000 Collection. Nat Biotechnol. 2018 Apr;36(4):359–67.	Cow rumen/Australia	Bacteria	Bacillota	Bacilli	Lactobacillales	Streptococcaceae	Streptococcus	Streptococcus infantarius
hungate1000_399	Streptococcus equinus SI	Hungate1000 project collaborators, Seshadri R, Leahy SC, Attwood GT, Teh KH, Lambie SC, et al. Cultivation and sequencing of rumen microbiome members from the Hungate1000 Collection. Nat Biotechnol. 2018 Apr;36(4):359–67.	Sheep rumen/Australia	Bacteria	Bacillota	Bacilli	Lactobacillales	Streptococcaceae	Streptococcus	Streptococcus equinus
hungate1000_400	Streptococcus equinus Ye01	Hungate1000 project collaborators, Seshadri R, Leahy SC, Attwood GT, Teh KH, Lambie SC, et al. Cultivation and sequencing of rumen microbiome members from the Hungate1000 Collection. Nat Biotechnol. 2018 Apr;36(4):359–67.	Goat rumen/Australia	Bacteria	Bacillota	Bacilli	Lactobacillales	Streptococcaceae	Streptococcus	Streptococcus equinus
hungate1000_401	Streptococcus gallolyticus LMG 15572	Hungate1000 project collaborators, Seshadri R, Leahy SC, Attwood GT, Teh KH, Lambie SC, et al. Cultivation and sequencing of rumen microbiome members from the Hungate1000 Collection. Nat Biotechnol. 2018 Apr;36(4):359–67.	Goat rumen/Australia	Bacteria	Bacillota	Bacilli	Lactobacillales	Streptococcaceae	Streptococcus	Streptococcus gallolyticus
hungate1000_402	Streptococcus gallolyticus VTM1R27	Hungate1000 project collaborators, Seshadri R, Leahy SC, Attwood GT, Teh KH, Lambie SC, et al. Cultivation and sequencing of rumen microbiome members from the Hungate1000 Collection. Nat Biotechnol. 2018 Apr;36(4):359–67.	Moose rumen/USA	Bacteria	Bacillota	Bacilli	Lactobacillales	Streptococcaceae	Streptococcus	Streptococcus gallolyticus
hungate1000_403	Streptococcus gallolyticus VTM1R29	Hungate1000 project collaborators, Seshadri R, Leahy SC, Attwood GT, Teh KH, Lambie SC, et al. Cultivation and sequencing of rumen microbiome members from the Hungate1000 Collection. Nat Biotechnol. 2018 Apr;36(4):359–67.	Moose rumen/USA	Bacteria	Bacillota	Bacilli	Lactobacillales	Streptococcaceae	Streptococcus	Streptococcus gallolyticus
hungate1000_404	Streptococcus gallolyticus VTM2R47	Hungate1000 project collaborators, Seshadri R, Leahy SC, Attwood GT, Teh KH, Lambie SC, et al. Cultivation and sequencing of rumen microbiome members from the Hungate1000 Collection. Nat Biotechnol. 2018 Apr;36(4):359–67.	Moose rumen/USA	Bacteria	Bacillota	Bacilli	Lactobacillales	Streptococcaceae	Streptococcus	Streptococcus gallolyticus
hungate1000_405	Streptococcus gallolyticus VTM3R24	Hungate1000 project collaborators, Seshadri R, Leahy SC, Attwood GT, Teh KH, Lambie SC, et al. Cultivation and sequencing of rumen microbiome members from the Hungate1000 Collection. Nat Biotechnol. 2018 Apr;36(4):359–67.	Moose rumen/USA	Bacteria	Bacillota	Bacilli	Lactobacillales	Streptococcaceae	Streptococcus	Streptococcus gallolyticus
hungate1000_406	Streptococcus gallolyticus VTM3R42	Hungate1000 project collaborators, Seshadri R, Leahy SC, Attwood GT, Teh KH, Lambie SC, et al. Cultivation and sequencing of rumen microbiome members from the Hungate1000 Collection. Nat Biotechnol. 2018 Apr;36(4):359–67.	Moose rumen/USA	Bacteria	Bacillota	Bacilli	Lactobacillales	Streptococcaceae	Streptococcus	Streptococcus gallolyticus
hungate1000_407	Streptococcus henryi A-4	Hungate1000 project collaborators, Seshadri R, Leahy SC, Attwood GT, Teh KH, Lambie SC, et al. Cultivation and sequencing of rumen microbiome members from the Hungate1000 Collection. Nat Biotechnol. 2018 Apr;36(4):359–67.	Cow rumen/NZ	Bacteria	Bacillota	Bacilli	Lactobacillales	Streptococcaceae	Streptococcus	Streptococcus henryi
hungate1000_410	Streptococcus sp. 45	Hungate1000 project collaborators, Seshadri R, Leahy SC, Attwood GT, Teh KH, Lambie SC, et al. Cultivation and sequencing of rumen microbiome members from the Hungate1000 Collection. Nat Biotechnol. 2018 Apr;36(4):359–67.	Camel forestomach/Australia	Bacteria	Bacillota	Bacilli	Lactobacillales	Streptococcaceae	Streptococcus	Streptococcus equinus_B
hungate1000_411	Streptococcus sp. NLAE-zl-C503	Hungate1000 project collaborators, Seshadri R, Leahy SC, Attwood GT, Teh KH, Lambie SC, et al. Cultivation and sequencing of rumen microbiome members from the Hungate1000 Collection. Nat Biotechnol. 2018 Apr;36(4):359–67.	Cow faeces enrichment/USA	Bacteria	Bacillota	Bacilli	Lactobacillales	Streptococcaceae	Streptococcus	Streptococcus sp900104285
hungate1000_412	Succinivibrio dextrinosolvens 22B	Hungate1000 project collaborators, Seshadri R, Leahy SC, Attwood GT, Teh KH, Lambie SC, et al. Cultivation and sequencing of rumen microbiome members from the Hungate1000 Collection. Nat Biotechnol. 2018 Apr;36(4):359–67.	Sheep rumen/UK	Bacteria	Pseudomonadota	Gammaproteobacteria	Enterobacterales	Succinivibrionaceae	Succinivibrio	Succinivibrio dextrinosolvens_A
hungate1000_413	Succinivibrio dextrinosolvens ACV-10	Hungate1000 project collaborators, Seshadri R, Leahy SC, Attwood GT, Teh KH, Lambie SC, et al. Cultivation and sequencing of rumen microbiome members from the Hungate1000 Collection. Nat Biotechnol. 2018 Apr;36(4):359–67.	Cow rumen/NZ	Bacteria	Pseudomonadota	Gammaproteobacteria	Enterobacterales	Succinivibrionaceae	Succinivibrio	Succinivibrio dextrinosolvens_B
hungate1000_414	Succinivibrio dextrinosolvens H5	Hungate1000 project collaborators, Seshadri R, Leahy SC, Attwood GT, Teh KH, Lambie SC, et al. Cultivation and sequencing of rumen microbiome members from the Hungate1000 Collection. Nat Biotechnol. 2018 Apr;36(4):359–67.	Sheep rumen/NZ	Bacteria	Pseudomonadota	Gammaproteobacteria	Enterobacterales	Succinivibrionaceae	Succinivibrio	Succinivibrio dextrinosolvens
hungate1000_415	Succiniclasticum ruminis DSM11005	Hungate1000 project collaborators, Seshadri R, Leahy SC, Attwood GT, Teh KH, Lambie SC, et al. Cultivation and sequencing of rumen microbiome members from the Hungate1000 Collection. Nat Biotechnol. 2018 Apr;36(4):359–67.	Cow rumen/Sweden	Bacteria	Bacillota_C	Negativicutes	Acidaminococcales	Acidaminococcaceae	Succiniclasticum	Succiniclasticum sp900315925
hungate1000_416	Succiniclasticum ruminis DSM 9236	Hungate1000 project collaborators, Seshadri R, Leahy SC, Attwood GT, Teh KH, Lambie SC, et al. Cultivation and sequencing of rumen microbiome members from the Hungate1000 Collection. Nat Biotechnol. 2018 Apr;36(4):359–67.	Cow rumen/Sweden	Bacteria	Bacillota_C	Negativicutes	Acidaminococcales	Acidaminococcaceae	Succiniclasticum	Succiniclasticum ruminis
hungate1000_417	Treponema bryantii B25	Hungate1000 project collaborators, Seshadri R, Leahy SC, Attwood GT, Teh KH, Lambie SC, et al. Cultivation and sequencing of rumen microbiome members from the Hungate1000 Collection. Nat Biotechnol. 2018 Apr;36(4):359–67.	Cow rumen/USA	Bacteria	Spirochaetota	Spirochaetia	Treponematales	Treponemataceae	Treponema_D	Treponema_D bryantii_C
hungate1000_418	Treponema bryantii NK4A124	Hungate1000 project collaborators, Seshadri R, Leahy SC, Attwood GT, Teh KH, Lambie SC, et al. Cultivation and sequencing of rumen microbiome members from the Hungate1000 Collection. Nat Biotechnol. 2018 Apr;36(4):359–67.	Sheep rumen/NZ	Bacteria	Spirochaetota	Spirochaetia	Treponematales	Treponemataceae	Treponema_D	Treponema_D bryantii_B
hungate1000_419	Treponema bryantii XBD1002	Hungate1000 project collaborators, Seshadri R, Leahy SC, Attwood GT, Teh KH, Lambie SC, et al. Cultivation and sequencing of rumen microbiome members from the Hungate1000 Collection. Nat Biotechnol. 2018 Apr;36(4):359–67.	Cow rumen/NZ	Bacteria	Spirochaetota	Spirochaetia	Treponematales	Treponemataceae	Treponema_D	Treponema_D bryantii_A
hungate1000_420	Treponema sp. C6A8	Hungate1000 project collaborators, Seshadri R, Leahy SC, Attwood GT, Teh KH, Lambie SC, et al. Cultivation and sequencing of rumen microbiome members from the Hungate1000 Collection. Nat Biotechnol. 2018 Apr;36(4):359–67.	Cow rumen/NZ	Bacteria	Spirochaetota	Spirochaetia	Treponematales	Treponemataceae	Treponema_D	Treponema_D sp000619925
hungate421	Eubacterium limosum SA11	Rumen acetogen; The complete genome sequence of Eubacterium limosum SA11, a metabolically versatile rumen acetogen	Rumen	Bacteria	Bacillota_A	Clostridia	Eubacteriales	Eubacteriaceae	Eubacterium	Eubacterium maltosivorans
hungate422	Methanogenic archaeon ISO4-H5	Rumen methanogens；The complete genome sequence of the methanogenic archaeon ISO4-H5 provides insights into the methylotrophic lifestyle of a ruminal representative of the Methanomassiliicoccales	sheep rumen	Archaea	Thermoplasmatota	Thermoplasmata	Methanomassiliicoccales	Methanomethylophilaceae	Methanomethylophilus	Methanomethylophilus sp001560915
hungate429	Synergistes jonesii ATCC 49833	Genome sequencing of Synergistes jonesii strains isolated from the rumen; https://img.jgi.doe.gov/cgi-bin/m/main.cgi?section=TaxonDetail&page=taxonDetail&taxon_oid=2808606924		Bacteria	Synergistota	Synergistia	Synergistales	Synergistaceae	Synergistes	Synergistes jonesii
hungate430	Butyrivibrio hungatei MB2003	Genome Sequencing of Rumen Bacteria	Cow rumen	Bacteria	Bacillota_A	Clostridia	Lachnospirales	Lachnospiraceae	Butyrivibrio	Butyrivibrio hungatei
hungate431	Synergistes jonesii 100-6	Genome sequencing of Synergistes jonesii strains isolated from the rumen；https://img.jgi.doe.gov/cgi-bin/m/main.cgi?section=TaxonDetail&page=taxonDetail&taxon_oid=2811995349		Bacteria	Synergistota	Synergistia	Synergistales	Synergistaceae	Synergistes	Synergistes jonesii
hungate432	Synergistes jonesii 147-1	Genome sequencing of Synergistes jonesii strains isolated from the rumen; https://img.jgi.doe.gov/cgi-bin/m/main.cgi?section=TaxonDetail&page=taxonDetail&taxon_oid=2811995350		Bacteria	Synergistota	Synergistia	Synergistales	Synergistaceae	Synergistes	Synergistes jonesii
hungate433	Synergistes jonesii 113-4	Genome sequencing of Synergistes jonesii strains isolated from the rumen; https://img.jgi.doe.gov/cgi-bin/m/main.cgi?section=TaxonDetail&page=taxonDetail&taxon_oid=2811995351		Bacteria	Synergistota	Synergistia	Synergistales	Synergistaceae	Synergistes	Synergistes jonesii
hungate434	Pyramidobacter sp. C12-8	Rumen bacteria isolates Genome sequencing；https://img.jgi.doe.gov/cgi-bin/m/main.cgi?section=TaxonDetail&page=taxonDetail&taxon_oid=2831339265	Rumen	Bacteria	Synergistota	Synergistia	Synergistales	Dethiosulfovibrionaceae	Pyramidobacter	Pyramidobacter sp002007215
hungate435	Pseudobutyrivibrio xylanivorans MA3014 v2	Genome Sequencing of Rumen Bacteria; Complete Genome Sequence of the Polysaccharide-Degrading Rumen Bacterium Pseudobutyrivibrio xylanivorans MA3014 Reveals an Incomplete Glycolytic Pathway	Rumen	Bacteria	Bacillota_A	Clostridia	Lachnospirales	Lachnospiraceae	Pseudobutyrivibrio	Pseudobutyrivibrio xylanivorans_A
hungate436	Oribacterium sp. C9	Rumen bacteria isolates Genome sequencing; https://img.jgi.doe.gov/cgi-bin/m/main.cgi?section=TaxonDetail&page=taxonDetail&taxon_oid=2848304288	Rumen	Bacteria	Bacillota_A	Clostridia	Lachnospirales	Lachnospiraceae	Oribacterium	Oribacterium sp002007235
hungate438	Prevotella bryantii TC1-1	Expanding the collection of rumen Prevotella genome sequences; https://img.jgi.doe.gov/cgi-bin/m/main.cgi?section=TaxonDetail&page=taxonDetail&taxon_oid=8003908554	rumen	Bacteria	Bacteroidota	Bacteroidia	Bacteroidales	Bacteroidaceae	Prevotella	Prevotella bryantii
hungate439	Synergistetes sp. Syn_Fa1	Davis, C. K., Webb, R. I., Sly, L. I., Denman, S. E., & McSweeney, C. S. Isolation and survey of novel fluoroacetate-degrading bacteria belonging to the phylum Synergistetes. FEMS Microbiol. Ecol. 80, 671-684 (2012).	Cow rumen/Australia	Bacteria	Synergistota	Synergistia	Synergistales	Synergistaceae	Cloacibacillus	Cloacibacillus porcorum
hungate440	Eubacterium cellulosolvens 6	Van Gylswyk, N. O., & Van der Toorn, J. J. T. K. Description and designation of a neotype strain of Eubacterium cellulosolvens (Cillobacterium cellulosolvens Bryant, Small, Bouma and Robinson) Holdeman and Moore. Int. J. Syst. Bacteriol. 36,275-277 (1986).	Sheep rumen/South Africa	Bacteria	Bacillota_A	Clostridia	Lachnospirales	Lachnospiraceae	Bilifractor	Bilifractor cellulosolvens
hungate441	Treponema saccharophilum* PB	Paster, B. J., & Canale-Parola, E. Treponema saccharophilum sp. nov., a large pectinolytic spirochete from the bovine rumen. Appl. Environ. Microbiol. 50, 212-219(1985).	Cow rumen/USA	Bacteria	Spirochaetota	Spirochaetia	Treponematales	Treponemataceae	Treponema_D	Treponema_D saccharophilum
hungate442	Lachnospiraceae bacterium JC7	The Hungate 1000. A catalogue of reference genomes from the rumen microbiome.	Cow rumen/Australia	Bacteria	Bacillota_A	Clostridia	Lachnospirales	Lachnospiraceae	Oribacterium	Oribacterium sp000513555
hungate443	Megasphaera elsdenii LC1	Marx, H. et al. Genome sequence of the ruminal bacterium Megasphaera elsdenii. J. Bacteriol. 193, 5578-5579 (2011).	Sheep rumen/UK	Bacteria	Bacillota_C	Negativicutes	Veillonellales	Megasphaeraceae	Megasphaera	Megasphaera elsdenii
hungate444	Bacteroides ovatus NLAE-zl-C11	Atherly, T. Genotypic and phenotypic comparison of Bacteroides ovatus, B. thetaiotaomicron, and B. xylanisolvens isolates obtained from cow, goat, human, and pig feces. MSc thesis, Iowa State University, USA (2014).	Cow faeces enrichment/USA	Bacteria	Bacteroidota	Bacteroidia	Bacteroidales	Bacteroidaceae	Bacteroides	Bacteroides ovatus
hungate445	Bacteroides xylanisolvens NLAE-zl-C182	Atherly, T. Genotypic and phenotypic comparison of Bacteroides ovatus, B. thetaiotaomicron, and B. xylanisolvens isolates obtained from cow, goat, human, and pig feces. MSc thesis, Iowa State University, USA (2014).	Cow faeces enrichment/USA	Bacteria	Bacteroidota	Bacteroidia	Bacteroidales	Bacteroidaceae	Bacteroides	Bacteroides xylanisolvens
hungate446	Bacteroides xylanisolvens NLAE-zl-C29	Atherly, T. Genotypic and phenotypic comparison of Bacteroides ovatus, B. thetaiotaomicron, and B. xylanisolvens isolates obtained from cow, goat, human, and pig feces. MSc thesis, Iowa State University, USA (2014).	Cow faeces enrichment/USA	Bacteria	Bacteroidota	Bacteroidia	Bacteroidales	Bacteroidaceae	Bacteroides	Bacteroides xylanisolvens
hungate447	Bacteroides xylanisolvens NLAE-zl-C339	Atherly, T. Genotypic and phenotypic comparison of Bacteroides ovatus, B. thetaiotaomicron, and B. xylanisolvens isolates obtained from cow, goat, human, and pig feces. MSc thesis, Iowa State University, USA (2014).	Cow faeces enrichment/USA	Bacteria	Bacteroidota	Bacteroidia	Bacteroidales	Bacteroidaceae	Bacteroides	Bacteroides xylanisolvens
hungate448	Bacteroides ovatus NLAE-zl-C34	Atherly, T. Genotypic and phenotypic comparison of Bacteroides ovatus, B. thetaiotaomicron, and B. xylanisolvens isolates obtained from cow, goat, human, and pig feces. MSc thesis, Iowa State University, USA (2014).	Cow faeces enrichment/USA	Bacteria	Bacteroidota	Bacteroidia	Bacteroidales	Bacteroidaceae	Bacteroides	Bacteroides ovatus
hungate449	Bacteroides thetaiotaomicron NLAE-zl-C523	Atherly, T. Genotypic and phenotypic comparison of Bacteroides ovatus, B. thetaiotaomicron, and B. xylanisolvens isolates obtained from cow, goat, human, and pig feces. MSc thesis, Iowa State University, USA (2014).	Cow faeces enrichment/USA	Bacteria	Bacteroidota	Bacteroidia	Bacteroidales	Bacteroidaceae	Bacteroides	Bacteroides thetaiotaomicron
hungate450	Bacteroides thetaiotaomicron NLAE-zl-G288	Atherly, T. Genotypic and phenotypic comparison of Bacteroides ovatus, B. thetaiotaomicron, and B. xylanisolvens isolates obtained from cow, goat, human, and pig feces. MSc thesis, Iowa State University, USA (2014).	Goat faeces enrichment/USA	Bacteria	Bacteroidota	Bacteroidia	Bacteroidales	Bacteroidaceae	Bacteroides	Bacteroides thetaiotaomicron
hungate451	Bacteroides xylanisolvens NLAE-zl-G310	Atherly, T. Genotypic and phenotypic comparison of Bacteroides ovatus, B. thetaiotaomicron, and B. xylanisolvens isolates obtained from cow, goat, human, and pig feces. MSc thesis, Iowa State University, USA (2014).	Goat faeces enrichment/USA	Bacteria	Bacteroidota	Bacteroidia	Bacteroidales	Bacteroidaceae	Bacteroides	Bacteroides xylanisolvens
hungate452	Bacteroides xylanisolvens NLAE-zl-G421	Atherly, T. Genotypic and phenotypic comparison of Bacteroides ovatus, B. thetaiotaomicron, and B. xylanisolvens isolates obtained from cow, goat, human, and pig feces. MSc thesis, Iowa State University, USA (2014).	Goat faeces enrichment/USA	Bacteria	Bacteroidota	Bacteroidia	Bacteroidales	Bacteroidaceae	Bacteroides	Bacteroides xylanisolvens
hungate453	Porphyromonas levii LEV	Shah, H. N., Collins, M. D., Olsen, I., Paster, B. J., & Dewhirst, F. E. Reclassification of Bacteroides levii (Holdeman, Cato, and Moore) in the genus Porphyromonas, as Porphyromonas levii comb. nov. Int. J. Syst. Bacteriol. 45, 586-588 (1995).	Cow rumen/USA	Bacteria	Bacteroidota	Bacteroidia	Bacteroidales	Porphyromonadaceae	Porphyromonas_A	Porphyromonas_A levii
hungate454	Selenomonas bovis WG	Zhang, K., & Dong, X. Selenomonas bovis sp. nov., isolated from yak rumen contents. Int. J. Syst. Evol. Microbiol. 59, 2080-2083 (2009).	Yak rumen/China	Bacteria	Bacillota_C	Negativicutes	Selenomonadales	Selenomonadaceae	Selenomonas_C	Selenomonas_C bovis
hungate455	Lactobacillus ruminis RF3	Forde, B. M. et al. Genome sequences and comparative genomics of two Lactobacillus ruminis strains from the bovine and human intestinal tracts. Microb. Cell Fact. 10(Suppl 1), S13 (2011).	Cow rumen/UK	Bacteria	Bacillota	Bacilli	Lactobacillales	Lactobacillaceae	Ligilactobacillus	Ligilactobacillus ruminis
hungate456	Succinimonas amylolytica VPI 13846	Bryant, M. P., Small, N., Bouma, C., & Chu, H. Bacteroides ruminicola sp. nov. and Succinomonas amylolytica gen. nov. species of succinic acid-producing anaerobic bacteria of the bovine rumen. J. Bacteriol. 76, 15-23 (1958).	Cow rumen/USA	Bacteria	Pseudomonadota	Gammaproteobacteria	Enterobacterales	Succinivibrionaceae	Succinimonas	Succinimonas amylolytica
hungate457	Methanobrevibacter ruminantium YE286	The Hungate 1000. A catalogue of reference genomes from the rumen microbiome.	Cow rumen/Australia	Archaea	Methanobacteriota	Methanobacteria	Methanobacteriales	Methanobacteriaceae	Methanobrevibacter	s__
hungate458	Prevotella albensis M384	Avguštin, G., Wallace, R.J., & Flint, H.J. Phenotypic diversity among ruminal isolates of Prevotella ruminicola: proposal of Prevotella brevis sp. nov., Prevotella bryantii sp. nov., and Prevotella albensis sp. nov. and redefinition of Prevotella ruminicola. Int. J. Syst. Bacteriol. 47, 284-288 (1997).	Sheep rumen/UK	Bacteria	Bacteroidota	Bacteroidia	Bacteroidales	Bacteroidaceae	Prevotella	Prevotella albensis
hungate459	Cellvibrio sp. BR	The Hungate 1000. A catalogue of reference genomes from the rumen microbiome.	Cow rumen/China	Bacteria	Pseudomonadota	Gammaproteobacteria	Pseudomonadales	Cellvibrionaceae	Cellvibrio	Cellvibrio sp000263355
hungate460	Methanobrevibacter boviskoreani AbM4	Leahy, S. C. et al. The complete genome sequence of Methanobrevibacter sp. AbM4.Stand. Genomic Sci. 8, 215-227 (2013).	Sheep abomasum/NZ	Archaea	Methanobacteriota	Methanobacteria	Methanobacteriales	Methanobacteriaceae	Methanobrevibacter_B	Methanobrevibacter_B boviskoreani
hungate461	Arcobacter butzleri 7h1h	Merga, J. Y., Winstanley, C., Williams, N. J., Yee, E., & Miller, W. G. Complete genome sequence of the Arcobacter butzleri cattle isolate 7h1h. Genome Announc. 1,e00655-13 (2013).	Cow faeces/UK	Bacteria	Campylobacterota	Campylobacteria	Campylobacterales	Arcobacteraceae	Aliarcobacter	Aliarcobacter butzleri
hungate462	Bacillus nealsonii AAU1	Nathani, N. M., Duggirala, S. M., Bhatt, V. D., Kapatel, J., & Joshi, C. G. Genomic analysis of a novel strain of Bacillus nealsonii, isolated from Surti buffalo rumen. Adv. Biosci.Biotechnol. 5, 235-245 (2014).	Buffalo rumen/India	Bacteria	Bacillota	Bacilli	Bacillales_B	DSM-18226	Niallia	Niallia sp900199695
hungate463	Clostridium sartagoforme AAU1	The Hungate 1000. A catalogue of reference genomes from the rumen microbiome.	Buffalo rumen/India	Bacteria	Bacillota_A	Clostridia	Clostridiales	Clostridiaceae	Clostridium	Clostridium sartagoforme_A
hungate464	Eubacterium xylanophilum X6C58	Van Gylswyk, N. O., & Van Der Toorn, J. J. T. K. Eubacterium uniforme sp. nov. and Eubacterium xylanophilum sp. nov., fiber-digesting bacteria from the rumina of sheep fed corn stover. Int. J. Syst. Bacteriol. 35, 323-326 (1985).	Sheep rumen/South Africa	Bacteria	Bacillota_A	Clostridia	Lachnospirales	Lachnospiraceae	Eubacterium_F	Eubacterium_F xylanophilum
hungate465	Ruminococcus flavefaciens C94	Bryant, M. P., Small, N., Bouma, C., & Robinson, I. M. Characteristics of ruminal anaerobic cellulolytic cocci and Cillobacterium cellulosolvens n. sp. J. Bacteriol. 76, 529-537 (1958).	Cow rumen/USA	Bacteria	Bacillota_A	Clostridia	Oscillospirales	Ruminococcaceae	Ruminococcus	Ruminococcus flavefaciens
hungate466	Ruminococcus flavefaciens 17	Berg Miller, M. E. et al. Phage-bacteria relationships and CRISPR elements revealed by a metagenomic survey of the rumen microbiome. Environ. Microbiol. 14, 207-227(2012).	Cow rumen/UK	Bacteria	Bacillota_A	Clostridia	Oscillospirales	Ruminococcaceae	Ruminococcus	Ruminococcus flavefaciens_F
hungate467	Pseudochrobactrum sp. AO18b	The Hungate 1000. A catalogue of reference genomes from the rumen microbiome.	Cow rumen/India	Bacteria	Pseudomonadota	Alphaproteobacteria	Rhizobiales_A	Rhizobiaceae_A	Pseudochrobactrum	Pseudochrobactrum saccharolyticum
hungate468	Oscillibacter ruminantium GH1	Lee, G. H. et al. Genome sequence of Oscillibacter ruminantium strain GH1, isolated from rumen of Korean native cattle. J. Bacteriol. 194, 6362 (2012).	Cow rumen/Korea	Bacteria	Bacillota_A	Clostridia	Oscillospirales	Oscillospiraceae	Oscillibacter	Oscillibacter ruminantium
hungate469	Methanobrevibacter boviskoreani JH1	Lee, J-H. et al. Genome sequence of Methanobrevibacter sp. strain JH1, isolated from rumen of Korean native cattle. Genome Announc. 1, e00002-13 (2013).;Lee, J-H. et al. Methanobrevibacter boviskoreani sp. nov., isolated from the rumen of Korean native cattle. Int. J. Syst. Evol. Microbiol. 63, 4196-4201 (2013).	Cow rumen/Korea	Archaea	Methanobacteriota	Methanobacteria	Methanobacteriales	Methanobacteriaceae	Methanobrevibacter_B	Methanobrevibacter_B boviskoreani
hungate470	Ruminiclostridium cellobioparum Cc	Hungate, R. E. Studies on cellulose fermentation: I. The culture and physiology of an anaerobic cellulose-digesting bacterium. J. Bacteriol. 48, 499-513 (1944).	Cow rumen/USA	Bacteria	Bacillota_A	Clostridia	Acetivibrionales	DSM-27016	Ruminiclostridium	Ruminiclostridium cellobioparum
hungate471	Prevotella brevis GA 33	Avguštin, G., Wallace, R.J., & Flint, H.J. Phenotypic diversity among ruminal isolates of Prevotella ruminicola: proposal of Prevotella brevis sp. nov., Prevotella bryantii sp. nov., and Prevotella albensis sp. nov. and redefinition of Prevotella ruminicola. Int. J. Syst. Bacteriol. 47, 284-288 (1997).	Cow rumen/USA	Bacteria	Bacteroidota	Bacteroidia	Bacteroidales	Bacteroidaceae	Prevotella	Prevotella brevis
hungate472	Corynebacterium vitaeruminis DSM 20294	Al-Dilaimi, A., Albersmeier, A., Kalinowski, J., & Rückert, C. Complete genome sequence of Corynebacterium vitaeruminis DSM 20294T, isolated from the cow rumen as a vitamin B producer. J. Biotechnol. 189, 70-71 (2014).	Cow rumen/USA	Bacteria	Actinomycetota	Actinomycetes	Mycobacteriales	Corynebacteriaceae	Corynebacterium	Corynebacterium vitaeruminis
hungate473	Ruminococcus albus* 8	Hungate, R. E., & Stack, R. J. Phenylpropanoic acid: growth factor for Ruminococcus albus. Appl. Environ. Microbiol. 44, 79-83 (1982).	Cow rumen/USA	Bacteria	Bacillota_A	Clostridia	Oscillospirales	Ruminococcaceae	Ruminococcus_D	Ruminococcus_D albus_C
hungate474	Thermoplasmatales archaeon BRNA1	The Hungate 1000. A catalogue of reference genomes from the rumen microbiome.	Cow rumen/Australia	Archaea	Thermoplasmatota	Thermoplasmata	Methanomassiliicoccales	Methanomethylophilaceae	Methanomethylophilus	Methanomethylophilus sp000350305
hungate475	Alysiella crassa S6	Xie, C. H., & Yokota, A. Phylogenetic analysis of Alysiella and related genera of Neisseriaceae: proposal of Alysiella crassa comb. nov., Conchiformibium steedae gen. nov., comb. nov., Conchiformibium kuhniae sp. nov. and Be	Sheep saliva/Australia	Bacteria	Pseudomonadota	Gammaproteobacteria	Burkholderiales	Neisseriaceae	Alysiella	Alysiella crassa
hungate476	Ruminococcus flavefaciens 007c	Dassa, B. et al. Rumen cellulosomics: divergent fiber-degrading strategies revealed by comparative genome-wide analysis of six ruminococcal strains. PLoS One. 9, e99221 (2014).	Cow rumen/UK	Bacteria	Bacillota_A	Clostridia	Oscillospirales	Ruminococcaceae	Ruminococcus	Ruminococcus flavefaciens_F
hungate477	Alysiella filiformis A1	Xie, C. H., & Yokota, A. Phylogenetic analysis of Alysiella and related genera of Neisseriaceae: proposal of Alysiella crassa comb. nov., Conchiformibium steedae gen. nov., comb. nov., Conchiformibium kuhniae sp. nov. and Be	Sheep saliva/Australia	Bacteria	Pseudomonadota	Gammaproteobacteria	Burkholderiales	Neisseriaceae	Alysiella	Alysiella filiformis
hungate478	Ruminococcus albus SY3	Dassa, B. et al. Rumen cellulosomics: divergent fiber-degrading strategies revealed by comparative genome-wide analysis of six ruminococcal strains. PLoS One. 9, e99221 (2014).	Sheep rumen/UK	Bacteria	Bacillota_A	Clostridia	Oscillospirales	Ruminococcaceae	Ruminococcus_D	Ruminococcus_D albus_A
hungate479	Butyrivibrio hungatei JK 615	Weimer, P.J. Cellulose degradation by ruminal microorganisms. Crit. Rev. Biotechnol.12, 189–223 (1992).	Sheep rumen/Czech republic	Bacteria	Bacillota_A	Clostridia	Lachnospirales	Lachnospiraceae	Butyrivibrio	Butyrivibrio hungatei
hungate480	Schwartzia succinivorans S1-1	Van Gylswyk, N. O., Hippe, H., & Rainey, F.A. Schwartzia succinivorans gen. nov., sp. nov., another ruminal bacterium utilizing succinate as the sole energy source. Int. J. Syst. Bacteriol. 47, 155-159 (1997).	Cow rumen/Sweden	Bacteria	Bacillota_C	Negativicutes	Selenomonadales	Selenomonadaceae	Schwartzia	Schwartzia succinivorans
hungate481	Lampropedia hyalina	Lee, N. et al. Emended description of the species Lampropedia hyalina. Int. J. Syst. Evol. Microbiol. 54, 1709-1715 (2004).	Dairy fam manure/UK	Bacteria	Pseudomonadota	Gammaproteobacteria	Burkholderiales	Burkholderiaceae	Lampropedia	Lampropedia hyalina
hungate482	Streptococcus equinus HC5	Azevedo, A. C., Bento, C. B., Ruiz, J. C., Queiroz, M. V., & Mantovani, H. C. Draft genome sequence of Streptococcus equinus (Streptococcus bovis) HC5, a lantibiotic producer from the bovine rumen. Genome Announc. 3, e00085-15 (20	Cow rumen/USA	Bacteria	Bacillota	Bacilli	Lactobacillales	Streptococcaceae	Streptococcus	Streptococcus equinus
hungate483	Butyrivibrio fibrisolvens D1	Firkins, J.L. & Yu, Z. Ruminant Nutrition Symposium: how to use data on the rumen microbiome to improve our understanding of ruminant nutrition. J. Anim. Sci. 93, 1450–1470 (2015).	Cow rumen/USA	Bacteria	Bacillota_A	Clostridia	Lachnospirales	Lachnospiraceae	Butyrivibrio	Butyrivibrio fibrisolvens
hungate484	Succinivibrio dextrinosolvens 24	Hutchison, E.A., Miller, D.A. & Angert, E.R. Sporulation in bacteria: beyond the standard model. Microbiol. Spectr. 2 TBS-0013, 2012 (2014).	Cow rumen/USA	Bacteria	Pseudomonadota	Gammaproteobacteria	Enterobacterales	Succinivibrionaceae	Succinivibrio	Succinivibrio dextrinosolvens
hungate485	Clostridium intestinale Catt39	Lee, W. K., Fujisawa, T., Kawamura, S., Itoh, K., & Mitsuoka, T. Clostridium intestinalissp. nov., an aerotolerant species isolated from the feces of cattle and pigs. Int. J. Syst. Bacteriol. 39, 334-336 (1989).	Cow faeces/Japan	Bacteria	Bacillota_A	Clostridia	Clostridiales	Clostridiaceae	Clostridium_T	Clostridium_T intestinale
hungate486	Pseudobutyrivibrio xylanivorans Mz 5	Weimer, P.J. Cellulose degradation by ruminal microorganisms. Crit. Rev. Biotechnol.12, 189–223 (1992).	Cow rumen/Slovenia	Bacteria	Bacillota_A	Clostridia	Lachnospirales	Lachnospiraceae	Pseudobutyrivibrio	Pseudobutyrivibrio xylanivorans
hungate487	Anaerovibrio lipolyticus 5S	The Hungate 1000. A catalogue of reference genomes from the rumen microbiome.	Sheep rumen/UK	Bacteria	Bacillota_C	Negativicutes	Selenomonadales	Selenomonadaceae	Anaerovibrio	Anaerovibrio lipolyticus
hungate488	Eubacterium ruminantium GA 195	Bryant, M. P. Bacterial species of the rumen. Bacteriol. Rev. 23, 125-153 (1959).	Cow rumen/USA	Bacteria	Bacillota_A	Clostridia	Lachnospirales	Lachnospiraceae	Eubacterium_Q	Eubacterium_Q ruminantium
hungate489	Eubacterium uniforme X3C39	Van Gylswyk, N. O., & Van Der Toorn, J. J. T. K. Eubacterium uniforme sp. nov. and Eubacterium xylanophilum sp. nov., fiber-digesting bacteria from the rumina of sheep fed corn stover. Int. J. Syst. Bacteriol. 35, 323-326 (1985).	Sheep rumen/South Africa	Bacteria	Bacillota_A	Clostridia	Lachnospirales	Lachnospiraceae	Eubacterium_S	Eubacterium_S uniforme
hungate490	Prevotella ruminicola	Avguštin, G., Wallace, R.J., & Flint, H.J. Phenotypic diversity among ruminal isolates of Prevotella ruminicola: proposal of Prevotella brevis sp. nov., Prevotella bryantii sp. nov., and Prevotella albensis sp. nov. and redefinition of Prevotella ruminicola. Int. J. Syst. Bacteriol. 47, 284-288 (1997).;Purushe, J. et al. Comparative genome analysis of Prevotella ruminicola and Prevotella bryantii…	Cow rumen/USA	Bacteria	Bacteroidota	Bacteroidia	Bacteroidales	Bacteroidaceae	Prevotella	Prevotella ruminicola
hungate491	Streptococcus equinus Pearl 11	Benahmed, F. H. et al. Draft genome sequences of Streptococcus bovis strains ATCC 33317 and JB1. Genome Announc. 2, e01012-14 (2014).	Cow faeces/UK	Bacteria	Bacillota	Bacilli	Lactobacillales	Streptococcaceae	Streptococcus	Streptococcus equinus
hungate492	Oxobacter pfennigii V5-2	Bengelsdorf, F. R., Poehlein, A., Schiel-Bengelsdorf, B., Daniel, R., & Dürre, P. Genome sequence of the acetogenic bacterium Oxobacter pfennigii DSM 3222T. Genome Announc. 3, e01408-15 (2015).	Cow rumen/USA	Bacteria	Bacillota_A	Clostridia	Clostridiales	Oxobacteraceae	Oxobacter	Oxobacter pfennigii
hungate493	Synergistes jonesii 78-1	Holland-Moritz, H. E. et al. Draft genome sequence of the pyridinediol-fermenting bacterium Synergistes jonesii 78-1. Genome Announc. 2, e00833-14 (2014).	Goat rumen/USA	Bacteria	Synergistota	Synergistia	Synergistales	Synergistaceae	Synergistes	Synergistes jonesii
hungate494	Peptoclostridium sp. NCR	Nathani, N. M., Duggirala, S. M., M, C. S., Kothari, R. K., & Joshi, C. G. Isolation of chitinolytic Clostridium sp. NCR from Mehsani buffalo rumen, its genomic analysis and potential role in rumen. Genom. Data. 5, 109-111 (2015).	Buffalo rumen/India	Bacteria	Bacillota_A	Clostridia	Peptostreptococcales	Peptostreptococcaceae	Paraclostridium	Paraclostridium bifermentans
hungate495	Methanobrevibacter gottschalkii HO	Miller, T. L., Wolin, M. J., & Kusel, E. A. Isolation and characterization of methanogens from animal feces. Syst. Appl. Microbiol. 8, 234-238 (1986).;Miller, T. L., & Lin, C. Description of Methanobrevibacter gottschalkii sp. nov., Methanobrevibacter thaueri sp. nov., Methanobrevibacter woesei sp. nov. and Methanobrevibacter wolinii sp. nov. Int. J. Syst. Evol. Microbiol. 52, 819-822 (2002).	Horse faeces/USA	Archaea	Methanobacteriota	Methanobacteria	Methanobacteriales	Methanobacteriaceae	Methanobrevibacter_A	Methanobrevibacter_A gottschalkii
hungate496	Methanobrevibacter thaueri CW	Miller, T. L., Wolin, M. J., & Kusel, E. A. Isolation and characterization of methanogens from animal feces. Syst. Appl. Microbiol. 8, 234-238 (1986).;Miller, T. L., & Lin, C. Description of Methanobrevibacter gottschalkii sp. nov., Methanobrevibacter thaueri sp. nov., Methanobrevibacter woesei sp. nov. and Methanobrevibacter wolinii sp. nov. Int. J. Syst. Evol. Microbiol. 52, 819-822 (2002).	Cow faeces/USA	Archaea	Methanobacteriota	Methanobacteria	Methanobacteriales	Methanobacteriaceae	Methanobrevibacter_A	Methanobrevibacter_A thaueri
hungate497	Methanobrevibacter woesei GS	Miller, T. L., Wolin, M. J., & Kusel, E. A. Isolation and characterization of methanogens from animal feces. Syst. Appl. Microbiol. 8, 234-238 (1986).;Miller, T. L., & Lin, C. Description of Methanobrevibacter gottschalkii sp. nov., Methanobrevibacter thaueri sp. nov., Methanobrevibacter woesei sp. nov. and Methanobrevibacter wolinii sp. nov. Int. J. Syst. Evol. Microbiol. 52, 819-822 (2002).	Goose faeces/USA	Archaea	Methanobacteriota	Methanobacteria	Methanobacteriales	Methanobacteriaceae	Methanobrevibacter_A	Methanobrevibacter_A woesei
hungate498	Methanobacterium formicicum BRM9	Kelly, W. J. et al. The complete genome sequence of the rumen methanogen Methanobacterium formicicum BRM9. Stand. Genomic Sci. 9, 15 (2014).	Cow rumen/NZ	Archaea	Methanobacteriota	Methanobacteria	Methanobacteriales	Methanobacteriaceae	Methanobacterium	Methanobacterium formicicum
hungate499	Lactococcus lactis subsp. cremoris DPC6856	Cavanagh, D. et al. Evaluation of Lactococcus lactis isolates from nondairy sources with potential dairy applications reveals extensive phenotype-genotype disparity and implications for a revised species. Appl. Envi	Cow rumen/Ireland	Bacteria	Bacillota	Bacilli	Lactobacillales	Streptococcaceae	Lactococcus	Lactococcus cremoris
hungate500	Anaerovibrio lipolyticus 5S	Privé, F. et al. Identification and characterization of three novel lipases belonging to families II and V from Anaerovibrio lipolyticus 5ST. PLoS One. 8, e69076 (2013).	Sheep rumen/UK	Bacteria	Bacillota_C	Negativicutes	Selenomonadales	Selenomonadaceae	Anaerovibrio	Anaerovibrio lipolyticus
hungate501	Acinetobacter sp. HR7	Chang, D. H., Rhee, M. S., Jeong, H., Kim, S., & Kim, B. C. Draft genome sequence of Acinetobacter sp. HR7, isolated from Hanwoo, Korean native cattle. Genome Announc. 3, e01358-14 (2015).	Cow rumen/Korea	Bacteria	Pseudomonadota	Gammaproteobacteria	Pseudomonadales	Moraxellaceae	Acinetobacter	Acinetobacter sp000773685
hungate502	Methanosarcina barkeri CM1	Lambie, S. C. et al. The complete genome sequence of the rumen methanogen Methanosarcina barkeri CM1. Stand. Genomic Sci. 10, 57 (2015).	Cow rumen/NZ	Archaea	Halobacteriota	Methanosarcinia	Methanosarcinales	Methanosarcinaceae	Methanosarcina	Methanosarcina barkeri
hungate503	Bordetella trematum HR18	Chang, D-H. et al. Draft genome sequence of Bordetella trematum strain HR18. Genome Announc. 3, e01357-14 (2015).	Cow rumen/Korea	Bacteria	Pseudomonadota	Gammaproteobacteria	Burkholderiales	Burkholderiaceae	Bordetella	Bordetella trematum
hungate504	Eubacterium limosum SA11	Rumen acetogen	Rumen	Bacteria	Bacillota_A	Clostridia	Eubacteriales	Eubacteriaceae	Eubacterium	Eubacterium maltosivorans
hungate505	Methanobrevibacter millerae SM9	Privé, F. et al. Identification and characterization of three novel lipases belonging to families II and V from Anaerovibrio lipolyticus 5ST. PLoS One. 8, e69076 (2013).	Sheep rumen/NZ	Archaea	Methanobacteriota	Methanobacteria	Methanobacteriales	Methanobacteriaceae	Methanobrevibacter_A	Methanobrevibacter_A millerae_A
hungate506	Methanogenic archaeon ISO4-H5	Rumen methanogens	sheep rumen	Archaea	Thermoplasmatota	Thermoplasmata	Methanomassiliicoccales	Methanomethylophilaceae	Methanomethylophilus	Methanomethylophilus sp001560915
hungate507	Methanogenic archaeon ISO4-G1	Privé, F. et al. Identification and characterization of three novel lipases belonging to families II and V from Anaerovibrio lipolyticus 5ST. PLoS One. 8, e69076 (2013).	Sheep rumen/NZ	Archaea	Thermoplasmatota	Thermoplasmata	Methanomassiliicoccales	Methanomethylophilaceae	UBA71	UBA71 sp001563305
hungate508	Methanobrevibacter sp. YE315	Chang, D. H., Rhee, M. S., Jeong, H., Kim, S., & Kim, B. C. Draft genome sequence of Acinetobacter sp. HR7, isolated from Hanwoo, Korean native cattle. Genome Announc. 3, e01358-14 (2015).	Cow rumen/Australia	Archaea	Methanobacteriota	Methanobacteria	Methanobacteriales	Methanobacteriaceae	Methanobrevibacter_A	Methanobrevibacter_A sp001548675
hungate509	Cellulosilyticum ruminicola H1	Lambie, S. C. et al. The complete genome sequence of the rumen methanogen Methanosarcina barkeri CM1. Stand. Genomic Sci. 10, 57 (2015).	Yak rumen/China	Bacteria	Bacillota_A	Clostridia	Lachnospirales	Cellulosilyticaceae	Cellulosilyticum	Cellulosilyticum ruminicola
hungate510	Methanobrevibacter olleyae YLM1	Chang, D-H. et al. Draft genome sequence of Bordetella trematum strain HR18. Genome Announc. 3, e01357-14 (2015).	Lamb rumen/NZ	Archaea	Methanobacteriota	Methanobacteria	Methanobacteriales	Methanobacteriaceae	Methanobrevibacter	Methanobrevibacter olleyae
hungate511	Prevotella bryantii* B14	Kelly, W. J. et al. The complete genome sequence of Eubacterium limosum SA11, a metabolically versatile rumen acetogen. Stand Genomic Sci. 11, 26 (2016).	Cow rumen/USA	Bacteria	Bacteroidota	Bacteroidia	Bacteroidales	Bacteroidaceae	Prevotella	Prevotella bryantii
hungate512	Butyrivibrio hungatei MB2003	Genome Sequencing of Rumen Bacteria; The complete genome sequence of the rumen bacterium Butyrivibrio hungatei MB2003	Cow rumen	Bacteria	Bacillota_A	Clostridia	Lachnospirales	Lachnospiraceae	Butyrivibrio	Butyrivibrio hungatei
hungate513	Pseudobutyrivibrio xylanivorans MA3014 v2	Genome Sequencing of Rumen Bacteria	Rumen	Bacteria	Bacillota_A	Clostridia	Lachnospirales	Lachnospiraceae	Pseudobutyrivibrio	Pseudobutyrivibrio xylanivorans_A
hungate514	Basfia succiniciproducens* MBEL55E	Chang, D-H. et al. Draft genome sequence of Bordetella trematum strain HR18. Genome Announc. 3, e01357-14 (2015).	Cow rumen/Korea	Bacteria	Pseudomonadota	Gammaproteobacteria	Enterobacterales	Pasteurellaceae	Basfia	Basfia succiniciproducens
hungate515	Wolinella succinogenes*	Kelly, W. J. et al. The complete genome sequence of Eubacterium limosum SA11, a metabolically versatile rumen acetogen. Stand Genomic Sci. 11, 26 (2016).	Cow rumen/USA	Bacteria	Campylobacterota	Campylobacteria	Campylobacterales	Helicobacteraceae	Wolinella	Wolinella succinogenes
hungate516	Ruminococcus flavefaciens* FD-1	Kelly, W. J. et al. The complete genome sequence of the rumen methanogen Methanobrevibacter millerae SM9. Stand. Genomic Sci. 11, 49 (2016).	Cow rumen/USA	Bacteria	Bacillota_A	Clostridia	Oscillospirales	Ruminococcaceae	Ruminococcus	Ruminococcus flavefaciens_A
hungate517	Fibrobacter succinogenes subsp. succinogenes* S85	Li, Y. et al. The complete genome sequence of the methanogenic archaeon ISO4-H5 provides insights into the methylotrophic lifestyle of a ruminal representative of the Methanomassiliicoccales. Stand. Genomic Sci. 11, 59	Cow rumen/USA	Bacteria	Fibrobacterota	Fibrobacteria	Fibrobacterales	Fibrobacteraceae	Fibrobacter	Fibrobacter succinogenes
hungate518	Methanobrevibacter ruminantium* M1	Kelly, W. J. et al. Complete genome sequence of methanogenic archaeon ISO4-G1, a member of the Methanomassiliicoccales, isolated from a sheep rumen. Genome Announc.4, e00221-16 (2016).	Cow rumen/USA	Archaea	Methanobacteriota	Methanobacteria	Methanobacteriales	Methanobacteriaceae	Methanobrevibacter	Methanobrevibacter ruminantium
hungate519	Prevotella ruminicola* 23	The Hungate 1000. A catalogue of reference genomes from the rumen microbiome.	Cow rumen/USA	Bacteria	Bacteroidota	Bacteroidia	Bacteroidales	Bacteroidaceae	Prevotella	Prevotella ruminicola
hungate520	Butyrivibrio proteoclasticus* B316	Cai, S., & Dong, X. Cellulosilyticum ruminicola gen. nov., sp. nov., isolated from the rumen of yak, and reclassification of Clostridium lentocellum as Cellulosilyticum lentocellum comb. nov. Int. J. Syst. Evol. Microbiol. 60, 845-849 (2010).;Cai, S. et al. Cellulosilyticum ruminicola, a newly described rumen bacterium that possesses redundant fibrolytic-protein-encoding genes and degrades lignoc…	Cow rumen/NZ	Bacteria	Bacillota_A	Clostridia	Lachnospirales	Lachnospiraceae	Butyrivibrio	Butyrivibrio proteoclasticus
hungate521	Ruminococcus albus* 7	Kelly, W. J. et al. Draft genome sequence of the rumen methanogen Methanobrevibacter olleyae YLM1. Genome Announc. 4, e00232-16 (2016).	Cow rumen/USA	Bacteria	Bacillota_A	Clostridia	Oscillospirales	Ruminococcaceae	Ruminococcus_D	Ruminococcus_D albus
hungate522	Desulfotomaculum ruminis* DL	Avguštin, G., Wallace, R.J., & Flint, H.J. Phenotypic diversity among ruminal isolates of Prevotella ruminicola: proposal of Prevotella brevis sp. nov., Prevotella bryantii sp. nov., and Prevotella albensis sp. nov. and redefinition of Prevotella ruminicola. Int. J. Syst. Bacteriol. 47, 284-288 (1997).;Purushe, J. et al. Comparative genome analysis of Prevotella ruminicola and Prevotella bryantii…	Sheep rumen/UK	Bacteria	Bacillota_B	Desulfotomaculia	Desulfotomaculales	Desulfotomaculaceae	Desulfotomaculum	Desulfotomaculum ruminis
hungate523	Treponema sp. JC4	Bryant, M.P. Bacterial species of the rumen. Bacteriol. Rev. 23, 125–153 (1959).;Palevich, N. Comparative genomics of Butyrivibrio and Pseudobutyrivibrio from the rumen. PhD thesis, Massey University, Palmerston North, New Zealand (2016).	Cow rumen/Australia	Bacteria	Spirochaetota	Spirochaetia	Treponematales	Treponemataceae	Treponema_D	Treponema_D sp000260795
hungate524	Actinobacillus succinogenes* 130Z	Bryant, M.P. Bacterial species of the rumen. Bacteriol. Rev. 23, 125–153 (1959).;Palevich, N. Comparative genomics of Butyrivibrio and Pseudobutyrivibrio from the rumen. PhD thesis, Massey University, Palmerston North, New Zealand (2016).	Cow rumen/USA	Bacteria	Pseudomonadota	Gammaproteobacteria	Enterobacterales	Pasteurellaceae	Basfia_A	Basfia_A succinogenes
hungate525	Selenomonas ruminantium subsp. lactilytica TAM6421	Li, H. & Durbin, R. Fast and accurate long-read alignment with Burrows-Wheeler transform. Bioinformatics 26, 589–595 (2010).;Hong, S. H. et al. The genome sequence of the capnophilic rumen bacterium Mannheimia succiniciproducens. Nat. Biotechnol. 22, 1275-1281 (2004).	Sheep rumen/Japan	Bacteria	Bacillota_C	Negativicutes	Selenomonadales	Selenomonadaceae	Selenomonas_A	Selenomonas_A ruminantium
hungate526	Lachnoclostridium celerecrescens 18A	Baar, C. et al. Complete genome sequence and analysis of Wolinella succinogenes.Proc. Natl. Acad. Sci. USA. 100, 11690-11695 (2003).	Cow faeces enrichment/Spain	Bacteria	Bacillota_A	Clostridia	Lachnospirales	Lachnospiraceae	Lacrimispora	Lacrimispora celerecrescens
hungate527	Prauserella rugosa	Bryant, M. P., Small, N., Bouma, C., & Robinson, I. M. Characteristics of ruminal anaerobic cellulolytic cocci and Cillobacterium cellulosolvens n. sp. J. Bacteriol. 76, 529-537 (1958).;Berg Miller, M. E. et al. Diversity and strain specificity of plant cell wall degrading enzymes revealed by the draft genome of Ruminococcus flavefaciens FD-1. PLoS One. 4,e6650 (2009).	Cow rumen/Italy	Bacteria	Actinomycetota	Actinomycetia	Mycobacteriales	Pseudonocardiaceae	Saccharomonospora	Saccharomonospora rugosa
hungate528	Slackia heliotrinireducens* RHS 1	Suen, G. et al. The complete genome sequence of Fibrobacter succinogenes S85 reveals a cellulolytic and metabolic specialist. PLoS One. 6, e18814 (2011).	Sheep rumen/Australia	Bacteria	Actinomycetota	Coriobacteriia	Coriobacteriales	Eggerthellaceae	Slackia	Slackia heliotrinireducens
hungate529	Desulfovibrio desulfuricans subsp. desulfuricans* Mb	Forsberg, C. W. Sulfide production from cysteine by Desulfovibrio desulfuricans. Appl. Environ. Microbiol. 39, 453-455 (1980).	Sheep rumen/USA	Bacteria	Desulfobacterota_I	Desulfovibrionia	Desulfovibrionales	Desulfovibrionaceae	Desulfovibrio	Desulfovibrio desulfuricans_A

## Sheet: Table S4
Table S4. Assembly and species annotation of the sequenced genomes
Sample	Seq Information				Monoclonal	Genome	Genome Information												Representative Strain	GTDB Classification
	Seq	Raw Reads	Fastp Reads	Filter Reads			Checkm1_Completeness	Checkm1_Contamination	Checkm2_Completeness_General	Checkm2_Completeness_Specific	Checkm2_Contamination	#Scaf	ScafN50	ScafMax	GC%	#Contig	ConMax	Genome size		Phylum	Class	Order	Family	Genus	Species
T2108173427	DP8400024776BR_L01_122_1.fq.gz	2.5G	2.3G	2.2G	yes	T2108173427	99.49	0.51	99.75	100	0.1	54	105818	267128	70.47	85	137612	3218617	T2108173427	Actinomycetota	Actinomycetia	Actinomycetales	Microbacteriaceae	Microbacterium	Microbacterium sp024623425
	DP8400024776BR_L01_122_2.fq.gz	2.5G	2.4G	2.3G
T2108173368	DP8400024776BR_L01_76_1.fq.gz	2.9G	2.7G	2.6G	yes	T2108173368	99.49	0	100	100	0.06	33	175458	388090	70.42	55	309777	3262739	T2108173365	Actinomycetota	Actinomycetia	Actinomycetales	Microbacteriaceae	Microbacterium	s__
	DP8400024776BR_L01_76_2.fq.gz	2.9G	2.7G	2.6G
T2108173371	DP8400024776BR_L01_77_1.fq.gz	2.8G	2.6G	2.5G	yes	T2108173371	99.49	0.51	99.96	100	0.52	23	253833	613160	70.25	39	393168	3138869	T2108173367	Actinomycetota	Actinomycetia	Actinomycetales	Microbacteriaceae	Microbacterium	Microbacterium sp024623565
	DP8400024776BR_L01_77_2.fq.gz	2.8G	2.7G	2.6G
T2108173373	DP8400024776BR_L01_79_1.fq.gz	2.8G	2.7G	2.6G	yes	T2108173373	98.99	0.51	98.75	99.99	0.64	31	269563	404790	70.21	51	315117	3158786	T2108173367	Actinomycetota	Actinomycetia	Actinomycetales	Microbacteriaceae	Microbacterium	Microbacterium sp024623565
	DP8400024776BR_L01_79_2.fq.gz	2.9G	2.7G	2.6G
T2108173383	DP8400024776BR_L01_84_1.fq.gz	2.3G	2.2G	2.1G	yes	T2108173383	99.49	0	99.96	100	0.28	40	166835	648418	70.42	65	384287	3264521	T2108173365	Actinomycetota	Actinomycetia	Actinomycetales	Microbacteriaceae	Microbacterium	s__
	DP8400024776BR_L01_84_2.fq.gz	2.4G	2.2G	2.2G
T2108173411	DP8400024776BR_L01_93_1.fq.gz	2.8G	2.6G	2.5G	yes	T2108173411	99.49	1.01	98.73	100	0.36	29	203807	404143	70.18	51	216521	3302224	T2108173367	Actinomycetota	Actinomycetia	Actinomycetales	Microbacteriaceae	Microbacterium	Microbacterium sp024623565
	DP8400024776BR_L01_93_2.fq.gz	2.8G	2.6G	2.5G
T2108177985	DP8400025148BR_L01_1_1.fq.gz	4.3G	4.1G	3.9G	yes	T2108177985	100	0.37	100	100	0.63	6	1425575	1425575	37.28	10	1419790	1826937	T2108178141	Bacillota	Bacilli	Lactobacillales	Streptococcaceae	Streptococcus	s__
	DP8400025148BR_L01_1_2.fq.gz	4.1G	3.9G	3.7G
T2108178154	DP8400025148BR_L01_13_1.fq.gz	3.0G	2.9G	2.7G	yes	T2108178154	100	0	100	100	0.04	25	223307	520460	36.83	29	452389	2001905	T2106134252	Bacillota	Bacilli	Lactobacillales	Streptococcaceae	Streptococcus	Streptococcus vicugnae
	DP8400025148BR_L01_13_2.fq.gz	2.9G	2.7G	2.6G
T2108178157	DP8400025148BR_L01_14_1.fq.gz	5.4G	5.0G	4.2G	yes	T2108178157	99.85	1.61	99.27	100	0.71	249	19143	77844	26.78	263	77844	2565944	recover_59	Bacillota_A	Clostridia	Clostridiales	Clostridiaceae	Clostridium	Clostridium moniliforme
	DP8400025148BR_L01_14_2.fq.gz	5.1G	4.7G	3.9G
T2108178238	DP8400025148BR_L01_15_1.fq.gz	4.5G	4.3G	4.2G	yes	T2108178238	99.93	0.1	100	100	0.04	85	177776	462226	50.65	110	462226	4901591	T2108178567	Pseudomonadota	Gammaproteobacteria	Enterobacterales	Enterobacteriaceae	Escherichia	Escherichia coli
	DP8400025148BR_L01_15_2.fq.gz	4.4G	4.2G	4.0G
T2108178799	DP8400025148BR_L01_16_1.fq.gz	3.9G	3.7G	3.5G	yes	T2108178799	100	0.81	99.39	100	0.24	236	30774	122743	28.12	253	119552	3384214	T2108178113	Bacillota_A	Clostridia	Clostridiales	Clostridiaceae	Sarcina	Sarcina perfringens
	DP8400025148BR_L01_16_2.fq.gz	3.6G	3.4G	3.2G
T2108177987	DP8400025148BR_L01_2_1.fq.gz	4.9G	4.7G	4.3G	yes	T2108177987	100	0.37	100	100	0.24	7	1095890	1095890	37.13	9	1095890	1918276	T2108178141	Bacillota	Bacilli	Lactobacillales	Streptococcaceae	Streptococcus	s__
	DP8400025148BR_L01_2_2.fq.gz	4.7G	4.5G	4.0G
T2108177988	DP8400025148BR_L01_3_1.fq.gz	5.0G	4.8G	4.2G	yes	T2108177988	100	0	100	100	0.36	9	1208809	1208809	37.18	10	1109465	1823306	T2108178141	Bacillota	Bacilli	Lactobacillales	Streptococcaceae	Streptococcus	s__
	DP8400025148BR_L01_3_2.fq.gz	4.8G	4.6G	4.0G
T2108178007	DP8400025148BR_L01_4_1.fq.gz	3.5G	3.3G	3.2G	yes	T2108178007	99.93	0.1	100	100	0.08	117	140119	392893	50.61	139	392893	5093884	T2108178567	Pseudomonadota	Gammaproteobacteria	Enterobacterales	Enterobacteriaceae	Escherichia	Escherichia coli
	DP8400025148BR_L01_4_2.fq.gz	3.4G	3.3G	3.1G
T2108173364	DP8400025148BR_L01_41_1.fq.gz	3.3G	3.1G	2.9G	yes	T2108173364	98.39	0.46	98.76	99.99	0.33	24	319930	519559	65.78	57	343318	3705238	T2108173364	Actinomycetota	Actinomycetia	Actinomycetales	Micrococcaceae	Arthrobacter_B	s__
	DP8400025148BR_L01_41_2.fq.gz	3.3G	3.0G	2.9G
T2108173369	DP8400025148BR_L01_42_1.fq.gz	3.3G	3.1G	3.0G	yes	T2108173369	99.85	0.41	99.36	100	0	40	484222	1203587	45.95	52	789796	6997112	T2108173369	Bacillota	Bacilli	Paenibacillales	Paenibacillaceae	Paenibacillus	s__
	DP8400025148BR_L01_42_2.fq.gz	3.2G	2.9G	2.8G
T2108178782	DP8400025148BR_L01_43_1.fq.gz	4.5G	4.3G	4.1G	yes	T2108178782	99.93	0.15	100	100	0.1	104	182935	325736	50.62	124	325736	4864939	T2108178567	Pseudomonadota	Gammaproteobacteria	Enterobacterales	Enterobacteriaceae	Escherichia	Escherichia coli
	DP8400025148BR_L01_43_2.fq.gz	4.4G	4.1G	3.9G
T2108178812	DP8400025148BR_L01_44_1.fq.gz	2.5G	2.4G	2.3G	yes	T2108178812	99.67	0.17	100	100	0.5	109	162746	493862	50.44	131	493862	5338004	T2108178567	Pseudomonadota	Gammaproteobacteria	Enterobacterales	Enterobacteriaceae	Escherichia	Escherichia coli
	DP8400025148BR_L01_44_2.fq.gz	2.4G	2.3G	2.2G
T2108178822	DP8400025148BR_L01_45_1.fq.gz	2.7G	2.6G	2.5G	yes	T2108178822	99.93	0.15	100	100	0.08	110	187405	494279	50.59	133	489555	4982213	T2108178567	Pseudomonadota	Gammaproteobacteria	Enterobacterales	Enterobacteriaceae	Escherichia	Escherichia coli
	DP8400025148BR_L01_45_2.fq.gz	2.7G	2.5G	2.4G
T2108178915	DP8400025148BR_L01_47_1.fq.gz	3.8G	3.6G	3.5G	yes	T2108178915	99.93	4.47	100	100	4.24	141	126920	375590	50.63	174	366088	5134114	T2108178567	Pseudomonadota	Gammaproteobacteria	Enterobacterales	Enterobacteriaceae	Escherichia	Escherichia coli
	DP8400025148BR_L01_47_2.fq.gz	3.7G	3.5G	3.4G
T2108178926	DP8400025148BR_L01_48_1.fq.gz	5.0G	4.7G	4.3G	yes	T2108178926	99.67	0.17	100	100	0.48	125	162439	588956	50.43	163	588956	5332432	T2108178567	Pseudomonadota	Gammaproteobacteria	Enterobacterales	Enterobacteriaceae	Escherichia	Escherichia coli
	DP8400025148BR_L01_48_2.fq.gz	4.8G	4.6G	4.1G
T2108173370	DP8400025148BR_L01_57_1.fq.gz	1.9G	1.8G	1.7G	yes	T2108173370	99.49	0	98.62	99.99	0.08	32	178494	843461	70.06	54	572278	3366746	T2108173367	Actinomycetota	Actinomycetia	Actinomycetales	Microbacteriaceae	Microbacterium	Microbacterium sp024623565
	DP8400025148BR_L01_57_2.fq.gz	2.0G	1.8G	1.7G
T2108173378	DP8400025148BR_L01_58_1.fq.gz	2.5G	2.3G	2.3G	yes	T2108173378	99.85	0.88	99.7	100	0	54	464353	1510565	45.94	63	909857	7006994	T2108173369	Bacillota	Bacilli	Paenibacillales	Paenibacillaceae	Paenibacillus	s__
	DP8400025148BR_L01_58_2.fq.gz	2.4G	2.2G	2.1G
T2108173379	DP8400025148BR_L01_59_1.fq.gz	1.9G	1.8G	1.7G	yes	T2108173379	99.49	0.67	100	99.88	0.23	29	167144	323713	71.17	47	293432	2962047	T2108173399	Actinomycetota	Actinomycetia	Actinomycetales	Microbacteriaceae	Microbacterium	s__
	DP8400025148BR_L01_59_2.fq.gz	1.9G	1.8G	1.7G
T2108173382	DP8400025148BR_L01_60_1.fq.gz	1.7G	1.6G	1.5G	yes	T2108173382	99.44	0.85	100	100	0.26	63	204349	647125	66.42	79	418367	3822207	T2108179942	Pseudomonadota	Alphaproteobacteria	Sphingomonadales	Sphingomonadaceae	Sphingomonas	s__
	DP8400025148BR_L01_60_2.fq.gz	1.7G	1.6G	1.5G
T2108173385	DP8400025148BR_L01_61_1.fq.gz	1.7G	1.5G	1.4G	yes	T2108173385	99.49	0	98.82	100	0.1	14	355237	669454	70.22	26	511196	3337917	T2108173367	Actinomycetota	Actinomycetia	Actinomycetales	Microbacteriaceae	Microbacterium	Microbacterium sp024623565
	DP8400025148BR_L01_61_2.fq.gz	1.7G	1.5G	1.4G
T2108173386	DP8400025148BR_L01_62_1.fq.gz	2.2G	2.0G	2.0G	yes	T2108173386	99.95	0.36	99.97	100	0.01	44	470266	856295	70.9	58	433790	3566231	T2108173386	Pseudomonadota	Gammaproteobacteria	Xanthomonadales	Xanthomonadaceae	Luteimonas_D	s__
	DP8400025148BR_L01_62_2.fq.gz	2.2G	2.0G	1.9G
T2108173392	DP8400025148BR_L01_63_1.fq.gz	2.0G	1.9G	1.8G	yes	T2108173392	99.5	0	100	99.82	0.56	177	75975	284211	69.38	207	284211	4461267	T2108173392	Pseudomonadota	Alphaproteobacteria	Acetobacterales	Acetobacteraceae	Roseomonas_D	s__
	DP8400025148BR_L01_63_2.fq.gz	2.0G	1.9G	1.8G							0.56
T2108173394	DP8400025148BR_L01_64_1.fq.gz	4.1G	3.8G	3.7G	yes	T2108173394	98.85	2.06	98.98	100	0.21	43	180540	478287	64.7	73	319851	3829548	T2108173394	Actinomycetota	Actinomycetia	Actinomycetales	Micrococcaceae	Arthrobacter_B	s__
	DP8400025148BR_L01_64_2.fq.gz	4.0G	3.7G	3.6G
T2108173418	DP8400025511TR_L01_100_1.fq.gz	1.9G	1.8G	1.7G	yes	T2108173418	98.85	0.98	99.81	100	0.15	19	336099	962687	64.48	38	725249	3850788	T2108178689	Actinomycetota	Actinomycetia	Actinomycetales	Micrococcaceae	Arthrobacter_B	Arthrobacter_B sunyaminii
	DP8400025511TR_L01_100_2.fq.gz	1.9G	1.8G	1.7G
T2108173421	DP8400025511TR_L01_101_1.fq.gz	1.7G	1.6G	1.5G	yes	T2108173421	99.85	0.2	99.78	99.99	1.08	46	531238	1129894	46.12	55	1129894	7215064	T2108173421	Bacillota	Bacilli	Paenibacillales	Paenibacillaceae	Paenibacillus	s__
	DP8400025511TR_L01_101_2.fq.gz	1.6G	1.5G	1.5G
[truncated: 993 more rows]

## Sheet: Table S5
Table S5. Clustering results of the YFR, Hungate1000 and other databases
[truncated: 1,067 more rows]

## Sheet: Table S6
Table S6. Detailed Information on BGCs
[truncated: 2,609 more rows]

## Sheet: Table S7
Table S7. Normalized growth values of selected strains on different carbohydrates
[truncated: 301 more rows]

[truncated: 1 more sheets: Table S8]
